# Supplementary material for: A Dy(III) Coordination Polymer Material as a Dual-Functional Fluorescent Sensor for the Selective Detection of Inorganic Pollutants
Source: Molecules. 2024 Sep 22;29(18):4495. doi: 10.3390/molecules29184495 (PMC11435080; doi:10.3390/molecules29184495)
Supplement: Supplementary file 1 [file molecules-29-04495-s001.zip]

Archive with 3 entries (3 files):
- 1-cif.cif
- checkcif of 1.pdf
- Supplementary Materials.pdf
