# Supplementary material for: A Dy(III) Coordination Polymer Material as a Dual-Functional Fluorescent Sensor for the Selective Detection of Inorganic Pollutants
Source: Molecules. 2024 Sep 22;29(18):4495. doi: 10.3390/molecules29184495 (PMC11435080; doi:10.3390/molecules29184495)
Supplement: Supplementary file 1 [file molecules-29-04495-s001.zip › 1-cif.cif]

data_1
_audit_creation_date               2023-11-10
_audit_creation_method
;
Olex2 1.5
(compiled 2022.04.07 svn.rca3783a0 for OlexSys, GUI svn.r6498)
;
_shelx_SHELXL_version_number       '2019/3'
_audit_contact_author_address      ?
_audit_contact_author_email        ?
_audit_contact_author_name         ''
_audit_contact_author_phone        ?
_publ_contact_author_id_orcid      ?
_publ_section_references
;
Dolomanov, O.V., Bourhis, L.J., Gildea, R.J, Howard, J.A.K. & Puschmann, H.
 (2009), J. Appl. Cryst. 42, 339-341.

Sheldrick, G.M. (2015). Acta Cryst. C71, 3-8.
;
_chemical_name_common              ?
_chemical_name_systematic          ?
_chemical_formula_moiety           'C13 H11 Dy N2 O8 S'
_chemical_formula_sum              'C13 H11 Dy N2 O8 S'
_chemical_formula_weight           517.80
_chemical_melting_point            ?
loop_
  _atom_type_symbol
  _atom_type_description
  _atom_type_scat_dispersion_real
  _atom_type_scat_dispersion_imag
  _atom_type_scat_source
 'C' 'C' 0.0137 0.0067 'International Tables Vol C Tables 4.2.6.8 and 6.1.1.4'
 'H' 'H' 0.0000 0.0000 'International Tables Vol C Tables 4.2.6.8 and 6.1.1.4'
 'Dy' 'Dy' -5.9987 12.4498
 'International Tables Vol C Tables 4.2.6.8 and 6.1.1.4'
 'N' 'N' 0.0241 0.0134 'International Tables Vol C Tables 4.2.6.8 and 6.1.1.4'
 'O' 'O' 0.0389 0.0241 'International Tables Vol C Tables 4.2.6.8 and 6.1.1.4'
 'S' 'S' 0.2925 0.4295 'International Tables Vol C Tables 4.2.6.8 and 6.1.1.4'

_shelx_space_group_comment
;
The symmetry employed for this shelxl refinement is uniquely defined
by the following loop, which should always be used as a source of
symmetry information in preference to the above space-group names.
They are only intended as comments.
;
_space_group_crystal_system        'monoclinic'
_space_group_IT_number             12
_space_group_name_H-M_alt          'C 1 2/m 1'
_space_group_name_Hall             '-C 2y'
loop_
  _space_group_symop_operation_xyz
 'x, y, z'
 '-x, y, -z'
 'x+1/2, y+1/2, z'
 '-x+1/2, y+1/2, -z'
 '-x, -y, -z'
 'x, -y, z'
 '-x+1/2, -y+1/2, -z'
 'x+1/2, -y+1/2, z'

_cell_length_a                     29.6268(18)
_cell_length_b                     8.8632(6)
_cell_length_c                     7.6514(5)
_cell_angle_alpha                  90
_cell_angle_beta                   102.436(4)
_cell_angle_gamma                  90
_cell_volume                       1962.0(2)
_cell_formula_units_Z              4
_cell_measurement_reflns_used      4314
_cell_measurement_temperature      193.00
_cell_measurement_theta_max        57.05
_cell_measurement_theta_min        2.66
_shelx_estimated_absorpt_T_max     0.259
_shelx_estimated_absorpt_T_min     0.191
_exptl_absorpt_coefficient_mu      20.601
_exptl_absorpt_correction_T_max    0.751210
_exptl_absorpt_correction_T_min    0.441819
_exptl_absorpt_correction_type     multi-scan
_exptl_absorpt_process_details
;
 TWINABS-2012/1 (Bruker,2012) was used for absorption correction.
 
For component 1:
 wR2(int) was 0.1167 before and 0.0773 after correction.
 
For component 2:
 wR2(int) was 0.1208 before and 0.0800 after correction.
 The Ratio of minimum to maximum transmission is 0.59.

Final HKLF 4 output contains 10206 reflections, Rint = 0.0903
 (6453 with I > 3sig(I), Rint = 0.0747)
;
_exptl_absorpt_special_details     ?
_exptl_crystal_colour              ?
_exptl_crystal_density_diffrn      1.753
_exptl_crystal_density_meas        ?
_exptl_crystal_density_method      ?
_exptl_crystal_description         block
_exptl_crystal_F_000               996
_exptl_crystal_size_max            0.12
_exptl_crystal_size_mid            0.1
_exptl_crystal_size_min            0.09
_exptl_transmission_factor_max     ?
_exptl_transmission_factor_min     ?
_diffrn_reflns_av_R_equivalents    ?
_diffrn_reflns_av_unetI/netI       0.0606
_diffrn_reflns_Laue_measured_fraction_full  0.984
_diffrn_reflns_Laue_measured_fraction_max  0.966
_diffrn_reflns_limit_h_max         34
_diffrn_reflns_limit_h_min         -35
_diffrn_reflns_limit_k_max         10
_diffrn_reflns_limit_k_min         0
_diffrn_reflns_limit_l_max         9
_diffrn_reflns_limit_l_min         0
_diffrn_reflns_number              1862
_diffrn_reflns_point_group_measured_fraction_full  0.984
_diffrn_reflns_point_group_measured_fraction_max  0.966
_diffrn_reflns_theta_full          53.594
_diffrn_reflns_theta_max           53.893
_diffrn_reflns_theta_min           2.657
_diffrn_ambient_temperature        193.00
_diffrn_detector                   CPAD
_diffrn_detector_area_resol_mean   7.41
_diffrn_detector_type              'Bruker PHOTON II'
_diffrn_measured_fraction_theta_full  0.984
_diffrn_measured_fraction_theta_max  0.966
_diffrn_measurement_device         'four-circle diffractometer'
_diffrn_measurement_device_type    'Bruker D8 VENTURE Metaljet PHOTON II'
_diffrn_measurement_method         '\w and \f shutterless scans'
_diffrn_measurement_specimen_support  'nylon loop'
_diffrn_radiation_monochromator    'Helios Multi-layer Optic'
_diffrn_radiation_probe            X-ray
_diffrn_radiation_type             GaK\a
_diffrn_radiation_wavelength       1.34139
_diffrn_source                     MetalJet
_diffrn_source_current             2.86
_diffrn_source_power               0.19931339999999997
_diffrn_source_type                'Liquid Metal source'
_diffrn_source_voltage             69.69
_diffrn_standards_number           0
_reflns_Friedel_coverage           0.000
_reflns_Friedel_fraction_full      .
_reflns_Friedel_fraction_max       .
_reflns_number_gt                  1724
_reflns_number_total               1862
_reflns_special_details
;
 Structure factors included contributions from the .fab file.
 
 _reflns_Friedel_fraction is defined as the number of unique
 Friedel pairs measured divided by the number that would be
 possible theoretically, ignoring centric projections and
 systematic absences. Completness statistics refer to single and
 composite reflections containing twin component 1 only.
;
_reflns_threshold_expression       'I > 2\s(I)'
_computing_cell_refinement         'SAINT V8.40B (Bruker, 2019)'
_computing_data_collection         'APEX5 V2023.9-2 (Bruker, 2023)'
_computing_data_reduction          'SAINT V8.40B (Bruker, 2019)'
_computing_molecular_graphics      'Olex2 1.5 (Dolomanov et al., 2009)'
_computing_publication_material    'Olex2 1.5 (Dolomanov et al., 2009)'
_computing_structure_refinement    'SHELXL 2019/3 (Sheldrick, 2015)'
_computing_structure_solution      ?
_refine_diff_density_max           2.793
_refine_diff_density_min           -2.246
_refine_diff_density_rms           0.292
_refine_ls_extinction_coef         .
_refine_ls_extinction_method       none
_refine_ls_goodness_of_fit_ref     1.115
_refine_ls_hydrogen_treatment      constr
_refine_ls_matrix_type             full
_refine_ls_number_parameters       201
_refine_ls_number_reflns           1862
_refine_ls_number_restraints       188
_refine_ls_R_factor_all            0.0966
_refine_ls_R_factor_gt             0.0848
_refine_ls_restrained_S_all        1.105
_refine_ls_shift/su_max            0.000
_refine_ls_shift/su_mean           0.000
_refine_ls_structure_factor_coef   Fsqd
_refine_ls_weighting_details      
 'w=1/[\s^2^(Fo^2^)+(0.0733P)^2^+148.4705P] where P=(Fo^2^+2Fc^2^)/3'
_refine_ls_weighting_scheme        calc
_refine_ls_wR_factor_gt            0.2074
_refine_ls_wR_factor_ref           0.2185
_refine_special_details
;
 Refined as a 2-component twin.
;
_olex2_refinement_description
;
1. Twinned data refinement
 Scales: 0.44454
 0.55546
2. Restrained distances
 C2-C1
 1.5 with sigma of 0.01
 O1-C1 = O2-C1
 1.25 with sigma of 0.01
 O3-C3
 1.35 with sigma of 0.01
 N1-N2
 1.3 with sigma of 0.01
 N2-C8 = N1-C6
 1.45 with sigma of 0.01
 O3-C4 \\sim O3-C2
 with sigma of 0.02
 N1-C6 \\sim N2-C8
 with sigma of 0.02
 S1-O4 \\sim S1-O5 \\sim S1-O6
 with sigma of 0.02
 N1-C5 \\sim N1-C7
 with sigma of 0.02
 C8-N1 \\sim N2-C6
 with sigma of 0.02
 Dy1-O7 \\sim Dy1-O7A
 with sigma of 0.02
3. Restrained planarity
 N2, C12, C8, C13, C11, C10, C9, S1
 with sigma of 0.1
 C2, O1, O2, C1
 with sigma of 0.1
 C3, C4, C5, N1, C6, C2, C7, O3
 with sigma of 0.1
4. Uiso/Uaniso restraints and constraints
N2 \\sim C12 \\sim C3 \\sim C4 \\sim C8 \\sim C5 \\sim C13 \\sim N1 \\sim C11
\\sim C10 \\sim C9 \\sim C6 \\sim C2 \\sim C7 \\sim S1 \\sim O4 \\sim O5 \\sim
O6 \\sim O1 \\sim O2 \\sim C1 \\sim O3: within 2A with sigma of 0.01 and sigma
for terminal atoms of 0.02 within 2A
O7 \\sim O7A: within 2A with sigma of 0.01 and sigma for terminal atoms of 0.02
within 2A
Uanis(O6) \\sim Ueq: with sigma of 0.005 and sigma for terminal atoms of 0.01
Uanis(O7) \\sim Ueq, Uanis(O7A) \\sim Ueq: with sigma of 0.01 and sigma for
terminal atoms of 0.02
5. Others
 Sof(O7A)=Sof(H7AA)=Sof(H7AB)=1-FVAR(1)
 Sof(O7)=Sof(H7A)=Sof(H7B)=FVAR(1)
 Fixed Sof: N2(0.5) C12(0.5) H12(0.5) C11(0.5) C10(0.5) H10(0.5) C9(0.5)
 H9(0.5) C8(0.5) C13(0.5) H13(0.5) C3(0.5) C2(0.5) C7(0.5) H7(0.5) C6(0.5)
 C5(0.5) H5(0.5) C4(0.5) H4(0.5) N1(0.5) S1(0.5) O4(0.5) O5(0.5) O6(0.5)
 O1(0.5) O2(0.5) C1(0.5) O3(0.5)
6.a Riding coordinates:
 O7A(H7AA,H7AB), O7(H7A,H7B)
6.b Aromatic/amide H refined with riding coordinates:
 C12(H12), C10(H10), C9(H9), C13(H13), C7(H7), C5(H5), C4(H4)
6.c Fitted hexagon refined as free rotating group:
 C12(C11,C10,C9,C8,C13), C3(C2,C7,C6,C5,C4)
;
_atom_sites_solution_hydrogens     mixed
_atom_sites_solution_primary       ?
_atom_sites_solution_secondary     ?
loop_
  _atom_site_label
  _atom_site_type_symbol
  _atom_site_fract_x
  _atom_site_fract_y
  _atom_site_fract_z
  _atom_site_U_iso_or_equiv
  _atom_site_adp_type
  _atom_site_occupancy
  _atom_site_site_symmetry_order
  _atom_site_calc_flag
  _atom_site_refinement_flags_posn
  _atom_site_refinement_flags_adp
  _atom_site_refinement_flags_occupancy
  _atom_site_disorder_assembly
  _atom_site_disorder_group
 N2 N 0.5145(6) 0.519(3) 0.771(3) 0.031(5) Uani 0.5 1 d D U P A -1
 C12 C 0.6406(5) 0.502(3) 0.966(3) 0.038(5) Uani 0.5 1 d G U P A -1
 H12 H 0.666089 0.434634 0.974860 0.045 Uiso 0.5 1 calc R U P A -1
 C11 C 0.6471(6) 0.643(3) 1.045(3) 0.037(5) Uani 0.5 1 d G U P A -1
 C10 C 0.6099(8) 0.741(2) 1.032(4) 0.043(6) Uani 0.5 1 d G U P A -1
 H10 H 0.614323 0.838254 1.085571 0.052 Uiso 0.5 1 calc R U P A -1
 C9 C 0.5662(7) 0.697(2) 0.940(4) 0.044(6) Uani 0.5 1 d G U P A -1
 H9 H 0.540713 0.764141 0.930990 0.052 Uiso 0.5 1 calc R U P A -1
 C8 C 0.5597(5) 0.555(2) 0.861(2) 0.037(5) Uani 0.5 1 d DG U P A -1
 C13 C 0.5969(7) 0.457(2) 0.874(3) 0.039(6) Uani 0.5 1 d G U P A -1
 H13 H 0.592477 0.360519 0.820277 0.046 Uiso 0.5 1 calc R U P A -1
 O7A O 0.2021(10) 0.374(3) 0.652(4) 0.071(8) Uani 0.76(4) 1 d D U P B 2
 H7AA H 0.210853 0.276753 0.660871 0.107 Uiso 0.76(4) 1 d R U P B 2
 H7AB H 0.212013 0.408413 0.763881 0.107 Uiso 0.76(4) 1 d R U P B 2
 C3 C 0.3488(5) 0.5297(19) 0.478(3) 0.037(5) Uani 0.5 1 d DG U P A -1
 C2 C 0.3576(5) 0.3842(19) 0.544(4) 0.036(5) Uani 0.5 1 d DG U P A -1
 C7 C 0.4023(6) 0.3420(18) 0.627(4) 0.039(6) Uani 0.5 1 d DG U P A -1
 H7 H 0.408335 0.242578 0.671977 0.047 Uiso 0.5 1 calc R U P A -1
 C6 C 0.4383(5) 0.445(2) 0.642(3) 0.039(5) Uani 0.5 1 d DG U P A -1
 C5 C 0.4295(5) 0.591(2) 0.576(4) 0.040(6) Uani 0.5 1 d DG U P A -1
 H5 H 0.454075 0.661427 0.586544 0.048 Uiso 0.5 1 calc R U P A -1
 C4 C 0.3848(6) 0.6330(18) 0.494(4) 0.040(6) Uani 0.5 1 d DG U P A -1
 H4 H 0.378778 0.732445 0.448264 0.048 Uiso 0.5 1 calc R U P A -1
 N1 N 0.4854(6) 0.409(2) 0.738(4) 0.036(5) Uani 0.5 1 d D U P A -1
 S1 S 0.7013(3) 0.7063(11) 1.1542(13) 0.032(2) Uani 0.5 1 d D U P A -1
 O4 O 0.6920(10) 0.819(3) 1.279(3) 0.035(6) Uani 0.5 1 d D U P A -1
 O5 O 0.7243(9) 0.766(3) 1.020(3) 0.037(6) Uani 0.5 1 d D U P A -1
 O6 O 0.7253(8) 0.571(3) 1.240(3) 0.030(6) Uani 0.5 1 d D U P A -1
 O1 O 0.2805(6) 0.294(3) 0.493(4) 0.032(5) Uani 0.5 1 d D U P A -1
 O2 O 0.3370(8) 0.129(2) 0.563(4) 0.041(7) Uani 0.5 1 d D U P A -1
 C1 C 0.3225(6) 0.261(2) 0.533(4) 0.038(5) Uani 0.5 1 d D U P A -1
 O3 O 0.3054(6) 0.576(3) 0.408(3) 0.036(6) Uani 0.5 1 d D U P A -1
 Dy1 Dy 0.23691(5) 0.500000 0.4586(2) 0.0315(4) Uani 1 2 d DS T P . .
 O7 O 0.238(4) 0.418(9) 0.741(6) 0.081(13) Uani 0.24(4) 1 d D U P B -1
 H7A H 0.257695 0.344655 0.772276 0.122 Uiso 0.24(4) 1 d R U P B -1
 H7B H 0.211315 0.378625 0.739196 0.122 Uiso 0.24(4) 1 d R U P B -1

loop_
  _atom_site_aniso_label
  _atom_site_aniso_U_11
  _atom_site_aniso_U_22
  _atom_site_aniso_U_33
  _atom_site_aniso_U_23
  _atom_site_aniso_U_13
  _atom_site_aniso_U_12
 N2 0.019(8) 0.023(10) 0.048(9) 0.001(10) 0.002(8) -0.001(9)
 C12 0.029(9) 0.033(9) 0.048(10) -0.010(11) 0.001(9) -0.008(11)
 C11 0.032(8) 0.034(8) 0.043(9) -0.012(8) 0.000(8) -0.006(8)
 C10 0.036(10) 0.034(11) 0.054(11) -0.010(10) -0.004(10) -0.005(10)
 C9 0.034(10) 0.036(11) 0.055(11) -0.007(10) -0.004(10) -0.001(10)
 C8 0.027(8) 0.029(9) 0.051(10) -0.003(9) -0.002(9) -0.004(8)
 C13 0.027(9) 0.032(11) 0.052(11) -0.008(10) -0.001(9) -0.010(9)
 O7A 0.072(14) 0.054(13) 0.086(15) -0.004(12) 0.013(12) 0.001(12)
 C3 0.029(8) 0.030(10) 0.050(10) -0.017(9) 0.005(8) -0.003(8)
 C2 0.027(9) 0.030(9) 0.050(10) -0.009(9) 0.006(9) -0.004(8)
 C7 0.029(10) 0.031(10) 0.056(11) -0.008(10) 0.007(9) -0.002(9)
 C6 0.028(9) 0.032(9) 0.056(10) -0.008(9) 0.006(9) -0.001(8)
 C5 0.030(10) 0.032(11) 0.057(12) -0.013(10) 0.003(10) -0.005(10)
 C4 0.032(10) 0.029(11) 0.056(12) -0.017(10) 0.003(10) -0.006(9)
 N1 0.024(9) 0.029(10) 0.053(10) -0.002(10) 0.003(9) 0.000(9)
 S1 0.030(4) 0.029(5) 0.034(5) -0.004(4) -0.001(4) -0.008(4)
 O4 0.042(13) 0.025(13) 0.031(13) -0.011(11) -0.008(11) -0.013(12)
 O5 0.045(13) 0.025(12) 0.040(13) 0.012(12) 0.009(12) -0.003(11)
 O6 0.021(9) 0.034(9) 0.031(9) 0.005(8) -0.006(7) 0.012(8)
 O1 0.022(9) 0.028(11) 0.048(12) -0.008(11) 0.013(9) -0.005(8)
 O2 0.036(12) 0.017(11) 0.069(17) 0.001(13) 0.010(13) 0.002(10)
 C1 0.029(9) 0.029(10) 0.053(11) -0.006(10) 0.006(9) -0.005(8)
 O3 0.028(10) 0.036(11) 0.044(12) -0.020(10) 0.005(10) -0.002(10)
 Dy1 0.0219(6) 0.0369(8) 0.0328(7) 0.000 -0.0006(6) 0.000
 O7 0.080(19) 0.062(19) 0.10(2) -0.005(17) 0.005(17) 0.007(17)

_geom_special_details
;
 All esds (except the esd in the dihedral angle between two l.s. planes)
 are estimated using the full covariance matrix.  The cell esds are taken
 into account individually in the estimation of esds in distances, angles
 and torsion angles; correlations between esds in cell parameters are only
 used when they are defined by crystal symmetry.  An approximate (isotropic)
 treatment of cell esds is used for estimating esds involving l.s. planes.
;
loop_
  _geom_bond_atom_site_label_1
  _geom_bond_atom_site_label_2
  _geom_bond_distance
  _geom_bond_site_symmetry_2
  _geom_bond_publ_flag
 N2 C8 1.404(9) . ?
 N2 N1 1.291(11) . ?
 C12 H12 0.9500 . ?
 C12 C11 1.3900 . ?
 C12 C13 1.3900 . ?
 C11 C10 1.3900 . ?
 C11 S1 1.735(16) . ?
 C10 H10 0.9500 . ?
 C10 C9 1.3900 . ?
 C9 H9 0.9500 . ?
 C9 C8 1.3900 . ?
 C8 C13 1.3900 . ?
 C13 H13 0.9500 . ?
 O7A H7AA 0.8974 . ?
 O7A H7AB 0.8963 . ?
 O7A Dy1 2.27(3) . ?
 C3 C2 1.3900 . ?
 C3 C4 1.3900 . ?
 C3 O3 1.347(11) . ?
 C2 C7 1.3900 . ?
 C2 C1 1.496(11) . ?
 C7 H7 0.9500 . ?
 C7 C6 1.3900 . ?
 C6 C5 1.3900 . ?
 C6 N1 1.464(10) . ?
 C5 H5 0.9500 . ?
 C5 C4 1.3900 . ?
 C4 H4 0.9500 . ?
 S1 O4 1.45(2) . ?
 S1 O5 1.45(2) . ?
 S1 O6 1.471(19) . ?
 O1 C1 1.249(11) . ?
 O1 Dy1 2.22(2) . ?
 O2 C1 1.249(11) . ?
 O3 Dy1 2.25(2) . ?
 Dy1 O7 2.27(3) . ?
 O7 H7A 0.8701 . ?
 O7 H7B 0.8701 . ?

loop_
  _geom_angle_atom_site_label_1
  _geom_angle_atom_site_label_2
  _geom_angle_atom_site_label_3
  _geom_angle
  _geom_angle_site_symmetry_1
  _geom_angle_site_symmetry_3
  _geom_angle_publ_flag
 N1 N2 C8 143(2) . . ?
 C11 C12 H12 120.0 . . ?
 C11 C12 C13 120.0 . . ?
 C13 C12 H12 120.0 . . ?
 C12 C11 C10 120.0 . . ?
 C12 C11 S1 121.8(15) . . ?
 C10 C11 S1 118.1(15) . . ?
 C11 C10 H10 120.0 . . ?
 C11 C10 C9 120.0 . . ?
 C9 C10 H10 120.0 . . ?
 C10 C9 H9 120.0 . . ?
 C8 C9 C10 120.0 . . ?
 C8 C9 H9 120.0 . . ?
 C9 C8 N2 116.6(19) . . ?
 C9 C8 C13 120.0 . . ?
 C13 C8 N2 123.4(19) . . ?
 C12 C13 H13 120.0 . . ?
 C8 C13 C12 120.0 . . ?
 C8 C13 H13 120.0 . . ?
 H7AA O7A H7AB 103.1 . . ?
 Dy1 O7A H7AA 110.9 . . ?
 Dy1 O7A H7AB 110.7 . . ?
 C2 C3 C4 120.0 . . ?
 O3 C3 C2 121.0(9) . . ?
 O3 C3 C4 118.8(9) . . ?
 C3 C2 C7 120.0 . . ?
 C3 C2 C1 125.5(12) . . ?
 C7 C2 C1 114.4(12) . . ?
 C2 C7 H7 120.0 . . ?
 C2 C7 C6 120.0 . . ?
 C6 C7 H7 120.0 . . ?
 C7 C6 N1 122.0(8) . . ?
 C5 C6 C7 120.0 . . ?
 C5 C6 N1 117.9(8) . . ?
 C6 C5 H5 120.0 . . ?
 C4 C5 C6 120.0 . . ?
 C4 C5 H5 120.0 . . ?
 C3 C4 H4 120.0 . . ?
 C5 C4 C3 120.0 . . ?
 C5 C4 H4 120.0 . . ?
 N2 N1 C6 117.3(14) . . ?
 O4 S1 C11 104.6(15) . . ?
 O4 S1 O5 113.7(18) . . ?
 O4 S1 O6 114.1(17) . . ?
 O5 S1 C11 107.6(15) . . ?
 O5 S1 O6 110.9(16) . . ?
 O6 S1 C11 105.2(15) . . ?
 C1 O1 Dy1 137.9(18) . . ?
 O1 C1 C2 119.3(18) . . ?
 O2 C1 C2 117.7(19) . . ?
 O2 C1 O1 123(2) . . ?
 C3 O3 Dy1 131.4(14) . . ?
 O1 Dy1 O7A 131.5(11) . 6_565 ?
 O1 Dy1 O3 75.2(8) . . ?
 O1 Dy1 O7 75(2) . . ?
 O3 Dy1 O7A 121.1(10) . 6_565 ?
 O3 Dy1 O7 115(3) . . ?
 Dy1 O7 H7A 111.9 . . ?
 Dy1 O7 H7B 106.5 . . ?
 H7A O7 H7B 104.5 . . ?

loop_
  _geom_torsion_atom_site_label_1
  _geom_torsion_atom_site_label_2
  _geom_torsion_atom_site_label_3
  _geom_torsion_atom_site_label_4
  _geom_torsion
  _geom_torsion_site_symmetry_1
  _geom_torsion_site_symmetry_2
  _geom_torsion_site_symmetry_3
  _geom_torsion_site_symmetry_4
  _geom_torsion_publ_flag
 N2 C8 C13 C12 180.0(7) . . . . ?
 C12 C11 C10 C9 0.0 . . . . ?
 C12 C11 S1 O4 -155.5(18) . . . . ?
 C12 C11 S1 O5 83(2) . . . . ?
 C12 C11 S1 O6 -35(2) . . . . ?
 C11 C12 C13 C8 0.0 . . . . ?
 C11 C10 C9 C8 0.0 . . . . ?
 C10 C11 S1 O4 26.7(19) . . . . ?
 C10 C11 S1 O5 -94.5(17) . . . . ?
 C10 C11 S1 O6 147.2(17) . . . . ?
 C10 C9 C8 N2 180.0(7) . . . . ?
 C10 C9 C8 C13 0.0 . . . . ?
 C9 C8 C13 C12 0.0 . . . . ?
 C8 N2 N1 C6 174(3) . . . . ?
 C13 C12 C11 C10 0.0 . . . . ?
 C13 C12 C11 S1 -177.7(18) . . . . ?
 C3 C2 C7 C6 0.0 . . . . ?
 C3 C2 C1 O1 -15(3) . . . . ?
 C3 C2 C1 O2 165(2) . . . . ?
 C2 C3 C4 C5 0.0 . . . . ?
 C2 C3 O3 Dy1 26(3) . . . . ?
 C2 C7 C6 C5 0.0 . . . . ?
 C2 C7 C6 N1 176(2) . . . . ?
 C7 C2 C1 O1 167(2) . . . . ?
 C7 C2 C1 O2 -14(3) . . . . ?
 C7 C6 C5 C4 0.0 . . . . ?
 C7 C6 N1 N2 -169(3) . . . . ?
 C6 C5 C4 C3 0.0 . . . . ?
 C5 C6 N1 N2 7(4) . . . . ?
 C4 C3 C2 C7 0.0 . . . . ?
 C4 C3 C2 C1 -178(2) . . . . ?
 C4 C3 O3 Dy1 -149.6(17) . . . . ?
 N1 N2 C8 C9 -144(4) . . . . ?
 N1 N2 C8 C13 36(4) . . . . ?
 N1 C6 C5 C4 -176(2) . . . . ?
 S1 C11 C10 C9 177.8(17) . . . . ?
 C1 C2 C7 C6 179(2) . . . . ?
 O3 C3 C2 C7 -176(2) . . . . ?
 O3 C3 C2 C1 6(3) . . . . ?
 O3 C3 C4 C5 176(2) . . . . ?
 Dy1 O1 C1 C2 -9(4) . . . . ?
 Dy1 O1 C1 O2 171(3) . . . . ?

_shelx_res_file
;
TITL 231031lu_sygy_m112_0m_4_a.res in C2/m
    1.res
    created by SHELXL-2019/3 at 10:53:18 on 10-Nov-2023
REM Old TITL 231031LU_SYGY_M112_0m_4 in C2
REM SHELXT solution in C2/m: R1 0.221, Rweak 0.097, Alpha 0.107
REM <I/s> 0.000 for 0 systematic absences, Orientation as input
REM Formula found by SHELXT: C32 N12 O5 S2 Dy
CELL 1.34139 29.6268 8.8632 7.6514 90 102.436 90
ZERR 4 0.0018 0.0006 0.0005 0 0.004 0
LATT 7
SYMM -X,+Y,-Z
SFAC C H Dy N O S
DISP C 0.0137 0.0067 57.1
DISP DY -5.9987 12.4498 95237.5
DISP H 0 0 0.6
DISP N 0.0241 0.0134 109.9
DISP O 0.0389 0.0241 193.4
DISP S 0.2925 0.4295 3294.4
UNIT 52 44 4 8 32 4
DFIX 1.5 0.01 C2 C1
FLAT N2 C12 C8 C13 C11 C10 C9 S1
FLAT C2 O1 O2 C1
DFIX 1.25 0.01 O1 C1 O2 C1
SADI O3 C4 O3 C2
DFIX 1.35 0.01 O3 C3
FLAT C3 C4 C5 N1 C6 C2 C7 O3
SADI N1 C6 N2 C8
SIMU 0.01 0.02 2 N2 C12 C3 C4 C8 C5 C13 N1 C11 C10 C9 C6 C2 C7 S1 O4 O5 O6 =
 O1 O2 C1 O3
SADI S1 O4 S1 O5 S1 O6
SADI N1 C5 N1 C7
DFIX 1.3 0.01 N1 N2
DFIX 1.45 0.01 N2 C8 N1 C6
SADI C8 N1 N2 C6
ISOR 0.005 0.01 O6
SADI Dy1 O7 Dy1 O7A
SIMU 0.01 0.02 2 O7 O7A
ISOR 0.01 0.02 O7 O7A

L.S. 10 0 18
PLAN  5
SIZE 0.09 0.1 0.12
TEMP -80.15
CONF
MORE -1
ABIN
BOND $H
fmap 2 53
acta
SIZE 0.09 0.1 0.12
SHEL 999 0.83
REM <olex2.extras>
REM <HklSrc "%.\\1.hkl">
REM </olex2.extras>

WGHT    0.073300  148.470505
BASF   0.55546
FVAR       0.35541   0.23806
PART -1
N2    4    0.514518    0.519306    0.770810    10.50000    0.01898    0.02270 =
         0.04797    0.00053    0.00234   -0.00141
AFIX  66
C12   1    0.640639    0.501521    0.965955    10.50000    0.02863    0.03320 =
         0.04829   -0.00999    0.00129   -0.00799
AFIX  43
H12   2    0.666089    0.434634    0.974860    10.50000   -1.20000
AFIX  65
C11   1    0.647127    0.643412    1.044749    10.50000    0.03197    0.03352 =
         0.04255   -0.01211    0.00034   -0.00607
C10   1    0.609889    0.741278    1.031719    10.50000    0.03599    0.03356 =
         0.05403   -0.00959   -0.00398   -0.00471
AFIX  43
H10   2    0.614323    0.838254    1.085571    10.50000   -1.20000
AFIX  65
C9    1    0.566163    0.697253    0.939895    10.50000    0.03401    0.03608 =
         0.05491   -0.00673   -0.00404   -0.00149
AFIX  43
H9    2    0.540713    0.764141    0.930990    10.50000   -1.20000
AFIX  65
C8    1    0.559675    0.555363    0.861101    10.50000    0.02683    0.02943 =
         0.05062   -0.00263   -0.00168   -0.00356
C13   1    0.596912    0.457495    0.874129    10.50000    0.02733    0.03202 =
         0.05177   -0.00791   -0.00143   -0.00954
AFIX  43
H13   2    0.592477    0.360519    0.820277    10.50000   -1.20000
AFIX   0
PART 2
O7A   5    0.202113    0.373893    0.652081   -21.00000    0.07225    0.05401 =
         0.08597   -0.00399    0.01306    0.00111
AFIX   3
H7AA  2    0.210853    0.276753    0.660871   -21.00000   -1.50000
H7AB  2    0.212013    0.408413    0.763881   -21.00000   -1.50000
AFIX  66
PART -1
C3    1    0.348828    0.529695    0.477980    10.50000    0.02880    0.03007 =
         0.05035   -0.01699    0.00497   -0.00295
C2    1    0.357607    0.384201    0.544425    10.50000    0.02727    0.02986 =
         0.05016   -0.00873    0.00586   -0.00371
C7    1    0.402335    0.342017    0.626565    10.50000    0.02948    0.03133 =
         0.05550   -0.00762    0.00671   -0.00161
AFIX  43
H7    2    0.408335    0.242578    0.671977    10.50000   -1.20000
AFIX  65
C6    1    0.438284    0.445326    0.642261    10.50000    0.02786    0.03192 =
         0.05640   -0.00750    0.00581   -0.00077
C5    1    0.429505    0.590820    0.575816    10.50000    0.02999    0.03161 =
         0.05655   -0.01272    0.00315   -0.00462
AFIX  43
H5    2    0.454075    0.661427    0.586544    10.50000   -1.20000
AFIX  65
C4    1    0.384778    0.633006    0.493676    10.50000    0.03240    0.02899 =
         0.05609   -0.01691    0.00325   -0.00586
AFIX  43
H4    2    0.378778    0.732445    0.448264    10.50000   -1.20000
AFIX   0
N1    4    0.485359    0.409324    0.737833    10.50000    0.02424    0.02901 =
         0.05347   -0.00170    0.00347   -0.00002
S1    6    0.701312    0.706311    1.154175    10.50000    0.02996    0.02857 =
         0.03423   -0.00390   -0.00146   -0.00766
O4    5    0.692028    0.819101    1.279232    10.50000    0.04188    0.02489 =
         0.03094   -0.01110   -0.00797   -0.01304
O5    5    0.724336    0.765960    1.019580    10.50000    0.04481    0.02535 =
         0.04027    0.01153    0.00877   -0.00251
O6    5    0.725310    0.571477    1.239960    10.50000    0.02052    0.03403 =
         0.03148    0.00537   -0.00564    0.01207
O1    5    0.280522    0.293606    0.492696    10.50000    0.02158    0.02760 =
         0.04774   -0.00831    0.01260   -0.00511
O2    5    0.336976    0.129323    0.562943    10.50000    0.03621    0.01659 =
         0.06903    0.00104    0.01028    0.00152
C1    1    0.322509    0.261167    0.532680    10.50000    0.02906    0.02885 =
         0.05322   -0.00638    0.00556   -0.00455
O3    5    0.305381    0.576128    0.408360    10.50000    0.02822    0.03614 =
         0.04368   -0.01988    0.00533   -0.00247
PART 0
DY1   3    0.236906    0.500000    0.458603    10.50000    0.02194    0.03687 =
         0.03277    0.00000   -0.00065    0.00000
PART -1
O7    5    0.238265    0.418495    0.741315    21.00000    0.08003    0.06170 =
         0.09622   -0.00530    0.00506    0.00743
AFIX   3
H7A   2    0.257695    0.344655    0.772276    21.00000   -1.50000
H7B   2    0.211315    0.378625    0.739196    21.00000   -1.50000
AFIX   0
HKLF 5


REM  231031lu_sygy_m112_0m_4_a.res in C2/m
REM wR2 = 0.2185, GooF = S = 1.115, Restrained GooF = 1.105 for all data
REM R1 = 0.0848 for 1724 Fo > 4sig(Fo) and 0.0966 for all 1862 data
REM 201 parameters refined using 188 restraints

END

WGHT      0.0760    139.6710

REM Highest difference peak  2.793,  deepest hole -2.246,  1-sigma level  0.292
Q1    1   0.2006  0.5000  0.4255  10.50000  0.05    2.79
Q2    1   0.7188  0.8644  1.1781  11.00000  0.05    2.12
Q3    1   0.2794  0.5000  0.4892  10.50000  0.05    1.80
Q4    1   0.2376  0.4212  0.5856  11.00000  0.05    1.65
Q5    1   0.2406  0.5000  0.9050  10.50000  0.05    1.30
;
_shelx_res_checksum                98714
_shelx_hkl_file
;
   2   0   0 9229.49 428.136  -1
   2   0   0 9229.49 428.136   2
   4   0   0 5726.86 187.764  -1
   4   0   0 5726.86 187.764   2
   6   0   0 3683.20 98.0360  -1
   6   0   0 3683.20 98.0360   2
   8   0   0 1220.34 46.6068  -1
   8   0   0 1220.34 46.6068   2
  10   0   0 590.566 18.4424  -1
  10   0   0 590.566 18.4424   2
  12   0   0 198.503 9.73392  -1
  12   0   0 198.503 9.73392   2
  14   0   0 158.376 9.62273  -1
  14   0   0 158.376 9.62273   2
  16   0   0 60.9355 7.42175  -1
  16   0   0 60.9355 7.42175   2
  18   0   0 20.8515 6.49123  -1
  18   0   0 20.8515 6.49123   2
  20   0   0 24.5562 7.47344  -1
  20   0   0 24.5562 7.47344   2
  22   0   0 14.1302 7.35285  -1
  22   0   0 14.1302 7.35285   2
  24   0   0 1322.83 47.0261  -1
  24   0   0 1322.83 47.0261   2
  26   0   0 215.707 17.6362  -1
  26   0   0 215.707 17.6362   2
  28   0   0 1083.13 44.3660  -1
  28   0   0 1083.13 44.3660   2
  30   0   0 932.798 40.9355  -1
  30   0   0 932.798 40.9355   2
  32   0   0 698.656 31.9223  -1
  32   0   0 698.656 31.9223   2
  34   0   0 451.784 28.4388  -1
  34   0   0 451.784 28.4388   2
  36   0   0 323.046 22.4986  -1
  36   0   0 323.046 22.4986   2
   1   1   0 231.675 20.0722  -1
   1   1   0 231.675 20.0722   2
   3   1   0 133.690 7.12425  -1
   3   1   0 133.690 7.12425   2
   5   1   0 1742.82 43.2274  -1
   5   1   0 1742.82 43.2274   2
   7   1   0 1925.71 42.2386  -1
   7   1   0 1925.71 42.2386   2
   9   1   0 1397.11 32.8040  -1
   9   1   0 1397.11 32.8040   2
  11   1   0 2086.59 51.1263  -1
  11   1   0 2086.59 51.1263   2
  13   1   0 2078.91 43.0138  -1
  13   1   0 2078.91 43.0138   2
  15   1   0 4533.22 81.4585  -1
  15   1   0 4533.22 81.4585   2
  17   1   0 3068.37 55.5553  -1
  17   1   0 3068.37 55.5553   2
  19   1   0 2584.20 54.4367  -1
  19   1   0 2584.20 54.4367   2
  21   1   0 1485.84 36.4560  -1
  21   1   0 1485.84 36.4560   2
  23   1   0 1052.20 28.0884  -1
  23   1   0 1052.20 28.0884   2
  25   1   0 2035.73 50.2191  -1
  25   1   0 2035.73 50.2191   2
  27   1   0 1046.77 30.6772  -1
  27   1   0 1046.77 30.6772   2
  29   1   0 547.419 19.3446  -1
  29   1   0 547.419 19.3446   2
  31   1   0 247.092 13.6754  -1
  31   1   0 247.092 13.6754   2
  33   1   0 120.177 9.73202  -1
  33   1   0 120.177 9.73202   2
  35   1   0 58.8765 8.03141  -1
  35   1   0 58.8765 8.03141   2
   0   2   0 8384.72 522.654  -1
   0   2   0 8384.72 522.654   2
   2   2   0 502.362 20.5347  -1
   2   2   0 502.362 20.5347   2
   4   2   0 4464.28 100.748  -1
   4   2   0 4464.28 100.748   2
   6   2   0 3198.08 72.5380  -1
   6   2   0 3198.08 72.5380   2
   8   2   0 4788.69 101.632  -1
   8   2   0 4788.69 101.632   2
  10   2   0 5024.54 108.680  -1
  10   2   0 5024.54 108.680   2
  12   2   0 2200.65 79.9160  -1
  12   2   0 2200.65 79.9160   2
  14   2   0 254.517 9.03634  -1
  14   2   0 254.517 9.03634   2
  16   2   0 244.570 11.2552  -1
  16   2   0 244.570 11.2552   2
  18   2   0 45.9286 5.56698  -1
  18   2   0 45.9286 5.56698   2
  20   2   0 16.6990 5.06537  -1
  20   2   0 16.6990 5.06537   2
  22   2   0 160.499 9.75426  -1
  22   2   0 160.499 9.75426   2
  24   2   0 687.486 21.8029  -1
  24   2   0 687.486 21.8029   2
  26   2   0 147.454 9.03513  -1
  26   2   0 147.454 9.03513   2
  28   2   0 596.816 19.3088  -1
  28   2   0 596.816 19.3088   2
  30   2   0 349.432 17.2418  -1
  30   2   0 349.432 17.2418   2
  32   2   0 381.498 17.6988  -1
  32   2   0 381.498 17.6988   2
  34   2   0 426.437 17.3385  -1
  34   2   0 426.437 17.3385   2
   1   3   0 120.118 11.1176  -1
   1   3   0 120.118 11.1176   2
   3   3   0 22.1908 3.63882  -1
   3   3   0 22.1908 3.63882   2
   5   3   0 158.038 5.83276  -1
   5   3   0 158.038 5.83276   2
   7   3   0 1803.94 42.1370  -1
   7   3   0 1803.94 42.1370   2
   9   3   0 2368.83 51.4857  -1
   9   3   0 2368.83 51.4857   2
  11   3   0 1814.37 57.7429  -1
  11   3   0 1814.37 57.7429   2
  13   3   0 1584.87 51.7554  -1
  13   3   0 1584.87 51.7554   2
  15   3   0 1830.27 58.4286  -1
  15   3   0 1830.27 58.4286   2
  17   3   0 1715.75 41.1595  -1
  17   3   0 1715.75 41.1595   2
  19   3   0 1693.09 42.4278  -1
  19   3   0 1693.09 42.4278   2
  21   3   0 1482.89 35.9265  -1
  21   3   0 1482.89 35.9265   2
  23   3   0 1451.47 39.7330  -1
  23   3   0 1451.47 39.7330   2
  25   3   0 959.177 29.4900  -1
  25   3   0 959.177 29.4900   2
  27   3   0 631.084 22.4444  -1
  27   3   0 631.084 22.4444   2
  29   3   0 651.633 23.7576  -1
  29   3   0 651.633 23.7576   2
  31   3   0 327.108 15.9716  -1
  31   3   0 327.108 15.9716   2
  33   3   0 87.4109 10.6108  -1
  33   3   0 87.4109 10.6108   2
   0   4   0 2298.24 146.424  -1
   0   4   0 2298.24 146.424   2
   2   4   0 2281.32 102.694  -1
   2   4   0 2281.32 102.694   2
   4   4   0 4090.14 131.588  -1
   4   4   0 4090.14 131.588   2
   6   4   0 2963.86 79.5381  -1
   6   4   0 2963.86 79.5381   2
   8   4   0 1761.48 42.2972  -1
   8   4   0 1761.48 42.2972   2
  10   4   0 883.703 22.9887  -1
  10   4   0 883.703 22.9887   2
  12   4   0 649.825 21.6408  -1
  12   4   0 649.825 21.6408   2
  14   4   0 503.983 19.8591  -1
  14   4   0 503.983 19.8591   2
  16   4   0 130.797 8.93608  -1
  16   4   0 130.797 8.93608   2
  18   4   0 7.55144 6.91239  -1
  18   4   0 7.55144 6.91239   2
  20   4   0 -8.7004 6.70509  -1
  20   4   0 -8.7004 6.70509   2
  22   4   0 88.5892 9.05334  -1
  22   4   0 88.5892 9.05334   2
  24   4   0 238.848 13.8926  -1
  24   4   0 238.848 13.8926   2
  26   4   0 152.869 11.4124  -1
  26   4   0 152.869 11.4124   2
  28   4   0 242.845 13.6697  -1
  28   4   0 242.845 13.6697   2
  30   4   0 356.732 16.4515  -1
  30   4   0 356.732 16.4515   2
  32   4   0 430.466 32.1936  -1
  32   4   0 430.466 32.1936   2
   1   5   0 21.0571 13.6239  -1
   1   5   0 21.0571 13.6239   2
   3   5   0 24.2223 8.51372  -1
   3   5   0 24.2223 8.51372   2
   5   5   0 98.2507 11.2852  -1
   5   5   0 98.2507 11.2852   2
   7   5   0 394.190 15.0218  -1
   7   5   0 394.190 15.0218   2
   9   5   0 629.884 27.1246  -1
   9   5   0 629.884 27.1246   2
  11   5   0 820.898 30.3194  -1
  11   5   0 820.898 30.3194   2
  13   5   0 1250.18 59.0421  -1
  13   5   0 1250.18 59.0421   2
  15   5   0 1498.38 83.8101  -1
  15   5   0 1498.38 83.8101   2
  17   5   0 1924.18 61.1194  -1
  17   5   0 1924.18 61.1194   2
  19   5   0 1718.15 54.2063  -1
  19   5   0 1718.15 54.2063   2
  21   5   0 1003.29 31.6279  -1
  21   5   0 1003.29 31.6279   2
  23   5   0 929.643 28.7532  -1
  23   5   0 929.643 28.7532   2
  25   5   0 459.357 21.3387  -1
  25   5   0 459.357 21.3387   2
  27   5   0 150.782 15.4981  -1
  27   5   0 150.782 15.4981   2
  29   5   0 131.521 22.3489  -1
  29   5   0 131.521 22.3489   2
  31   5   0 123.088 13.2692  -1
  31   5   0 123.088 13.2692   2
   0   6   0 1019.45 71.9855  -1
   0   6   0 1019.45 71.9855   2
   2   6   0 1071.60 37.0421  -1
   2   6   0 1071.60 37.0421   2
   4   6   0 1016.06 50.6256  -1
   4   6   0 1016.06 50.6256   2
   6   6   0 771.017 33.0245  -1
   6   6   0 771.017 33.0245   2
   8   6   0 1065.06 55.9293  -1
   8   6   0 1065.06 55.9293   2
  10   6   0 587.627 22.2732  -1
  10   6   0 587.627 22.2732   2
  12   6   0 557.103 27.0878  -1
  12   6   0 557.103 27.0878   2
  14   6   0 215.073 14.1306  -1
  14   6   0 215.073 14.1306   2
  16   6   0 30.1743 10.5076  -1
  16   6   0 30.1743 10.5076   2
  18   6   0 85.9910 11.8460  -1
  18   6   0 85.9910 11.8460   2
  20   6   0 19.4301 13.2525  -1
  20   6   0 19.4301 13.2525   2
  22   6   0 13.9251 11.8761  -1
  22   6   0 13.9251 11.8761   2
  24   6   0 19.3723 13.0561  -1
  24   6   0 19.3723 13.0561   2
  26   6   0 100.523 17.1796  -1
  26   6   0 100.523 17.1796   2
  28   6   0 163.071 19.3839  -1
  28   6   0 163.071 19.3839   2
  30   6   0 165.453 15.0753  -1
  30   6   0 165.453 15.0753   2
   1   7   0 42.6719 13.7789  -1
   1   7   0 42.6719 13.7789   2
   3   7   0 413.504 29.9278  -1
   3   7   0 413.504 29.9278   2
   5   7   0 966.855 31.3880  -1
   5   7   0 966.855 31.3880   2
   7   7   0 1345.45 55.8699  -1
   7   7   0 1345.45 55.8699   2
   9   7   0 334.836 17.9990  -1
   9   7   0 334.836 17.9990   2
  11   7   0 368.514 20.6623  -1
  11   7   0 368.514 20.6623   2
  13   7   0 384.510 18.1597  -1
  13   7   0 384.510 18.1597   2
  15   7   0 340.604 21.5956  -1
  15   7   0 340.604 21.5956   2
  17   7   0 572.375 27.9887  -1
  17   7   0 572.375 27.9887   2
  19   7   0 395.239 27.2684  -1
  19   7   0 395.239 27.2684   2
  21   7   0 290.066 21.4637  -1
  21   7   0 290.066 21.4637   2
  23   7   0 540.086 32.7373  -1
  23   7   0 540.086 32.7373   2
  25   7   0 498.457 33.7999  -1
  25   7   0 498.457 33.7999   2
  27   7   0 320.519 28.7277  -1
  27   7   0 320.519 28.7277   2
   0   8   0 876.992 46.3169  -1
   0   8   0 876.992 46.3169   2
   2   8   0 666.498 32.7997  -1
   2   8   0 666.498 32.7997   2
   4   8   0 393.014 26.3649  -1
   4   8   0 393.014 26.3649   2
   6   8   0 263.836 23.6115  -1
   6   8   0 263.836 23.6115   2
   8   8   0 864.319 36.6134  -1
   8   8   0 864.319 36.6134   2
  10   8   0 279.977 19.4669  -1
  10   8   0 279.977 19.4669   2
  12   8   0 294.922 20.4320  -1
  12   8   0 294.922 20.4320   2
  14   8   0 79.0880 15.6337  -1
  14   8   0 79.0880 15.6337   2
  16   8   0 -2.7966 13.9373  -1
  16   8   0 -2.7966 13.9373   2
  18   8   0 21.4779 15.3049  -1
  18   8   0 21.4779 15.3049   2
  20   8   0 -29.156 17.2315  -1
  20   8   0 -29.156 17.2315   2
  22   8   0 -10.435 12.3195  -1
  22   8   0 -10.435 12.3195   2
  24   8   0 15.6388 12.8294  -1
  24   8   0 15.6388 12.8294   2
   1   9   0 -14.694 24.9749  -1
   1   9   0 -14.694 24.9749   2
   3   9   0 9.08184 19.3785  -1
   3   9   0 9.08184 19.3785   2
   5   9   0 -2.7924 12.2982  -1
   5   9   0 -2.7924 12.2982   2
   7   9   0 100.701 14.5192  -1
   7   9   0 100.701 14.5192   2
   9   9   0 93.1074 15.7733  -1
   9   9   0 93.1074 15.7733   2
  11   9   0 233.501 18.2921  -1
  11   9   0 233.501 18.2921   2
  13   9   0 293.273 23.5424  -1
  13   9   0 293.273 23.5424   2
  15   9   0 427.980 28.8867  -1
  15   9   0 427.980 28.8867   2
  17   9   0 354.264 26.2416  -1
  17   9   0 354.264 26.2416   2
  19   9   0 108.593 19.6237  -1
  19   9   0 108.593 19.6237   2
  21   9   0 171.712 20.0509  -1
  21   9   0 171.712 20.0509   2
   0  10   0 387.057 47.7713  -1
   0  10   0 387.057 47.7713   2
   2  10   0 420.792 35.0826  -1
   2  10   0 420.792 35.0826   2
   4  10   0 417.376 47.1048  -1
   4  10   0 417.376 47.1048   2
   6  10   0 14.8745 34.6403  -1
   6  10   0 14.8745 34.6403   2
 -36   0   1 447.898 48.1628  -1
  34   0   1 447.898 48.1628   2
 -34   0   1 387.964 30.9850  -1
  32   0   1 387.964 30.9850   2
 -32   0   1 466.408 35.8806  -1
  30   0   1 466.408 35.8806   2
 -30   0   1 420.482 35.0484  -1
  28   0   1 420.482 35.0484   2
 -28   0   1 510.692 38.5267  -1
  26   0   1 510.692 38.5267   2
 -26   0   1 517.325 36.7508  -1
  24   0   1 517.325 36.7508   2
 -24   0   1 97.0674 14.4125  -1
  22   0   1 97.0674 14.4125   2
 -22   0   1 217.231 13.7378  -1
  20   0   1 217.231 13.7378   2
 -20   0   1 91.9311 10.8356  -1
  18   0   1 91.9311 10.8356   2
 -18   0   1 114.142 10.5921  -1
  16   0   1 114.142 10.5921   2
 -16   0   1 547.431 21.0895  -1
  14   0   1 547.431 21.0895   2
 -14   0   1 1678.29 47.3546  -1
  12   0   1 1678.29 47.3546   2
 -12   0   1 1144.83 37.1198  -1
  10   0   1 1144.83 37.1198   2
 -10   0   1 1410.08 48.2964  -1
   8   0   1 1410.08 48.2964   2
  -8   0   1 2498.09 78.2767  -1
   6   0   1 2498.09 78.2767   2
  -6   0   1 3362.15 94.3468  -1
   4   0   1 3362.15 94.3468   2
  -4   0   1 9999.99 381.799  -1
   2   0   1 9999.99 381.799   2
   0   0   1 5323.43 173.388   2
   0   0   1 9641.61 658.521  -1
  -2   0   1 9641.61 658.521   2
   2   0   1 9649.97 603.659  -1
  -4   0   1 9649.97 603.659   2
   4   0   1 3908.63 139.220  -1
  -6   0   1 3908.63 139.220   2
   6   0   1 3232.98 103.883  -1
  -8   0   1 3232.98 103.883   2
   8   0   1 2208.13 109.350  -1
 -10   0   1 2208.13 109.350   2
  10   0   1 1629.48 63.6420  -1
 -12   0   1 1629.48 63.6420   2
  12   0   1 1922.24 52.6780  -1
 -14   0   1 1922.24 52.6780   2
  14   0   1 492.010 20.8438  -1
 -16   0   1 492.010 20.8438   2
  16   0   1 80.1732 13.0426  -1
 -18   0   1 80.1732 13.0426   2
  18   0   1 -16.127 13.9340  -1
 -20   0   1 -16.127 13.9340   2
  20   0   1 161.448 18.7070  -1
 -22   0   1 161.448 18.7070   2
  22   0   1 87.9396 17.8665  -1
 -24   0   1 87.9396 17.8665   2
  24   0   1 507.507 26.1806  -1
 -26   0   1 507.507 26.1806   2
  26   0   1 425.721 27.7148  -1
 -28   0   1 425.721 27.7148   2
  28   0   1 436.621 27.4998  -1
 -30   0   1 436.621 27.4998   2
 -35   1   1 30.1428 17.8596  -1
  33   1   1 30.1428 17.8596   2
 -33   1   1 107.665 15.8494  -1
  31   1   1 107.665 15.8494   2
 -31   1   1 335.269 21.4891  -1
  29   1   1 335.269 21.4891   2
 -29   1   1 812.638 35.4576  -1
  27   1   1 812.638 35.4576   2
 -27   1   1 1165.77 38.4097  -1
  25   1   1 1165.77 38.4097   2
 -25   1   1 1365.83 39.0929  -1
  23   1   1 1365.83 39.0929   2
 -23   1   1 1578.05 39.9050  -1
  21   1   1 1578.05 39.9050   2
 -21   1   1 2283.11 59.0637  -1
  19   1   1 2283.11 59.0637   2
 -19   1   1 2216.31 52.1090  -1
  17   1   1 2216.31 52.1090   2
 -17   1   1 3053.62 62.8062  -1
  15   1   1 3053.62 62.8062   2
 -15   1   1 3562.07 96.5823  -1
  13   1   1 3562.07 96.5823   2
 -13   1   1 1573.05 35.9358  -1
  11   1   1 1573.05 35.9358   2
 -11   1   1 1939.98 39.9578  -1
   9   1   1 1939.98 39.9578   2
  -9   1   1 1556.61 46.7464  -1
   7   1   1 1556.61 46.7464   2
  -7   1   1 1259.82 31.5347  -1
   5   1   1 1259.82 31.5347   2
  -5   1   1 983.659 25.0936  -1
   3   1   1 983.659 25.0936   2
  -3   1   1 646.653 24.1507  -1
   1   1   1 646.653 24.1507   2
  -1   1   1 69.2327 13.8304  -1
  -1   1   1 69.2327 13.8304   2
   1   1   1 667.935 46.0876  -1
  -3   1   1 667.935 46.0876   2
   3   1   1 856.301 25.3344  -1
  -5   1   1 856.301 25.3344   2
   5   1   1 972.814 26.8225  -1
  -7   1   1 972.814 26.8225   2
   7   1   1 1382.23 36.0960  -1
  -9   1   1 1382.23 36.0960   2
   9   1   1 1824.40 40.0235  -1
 -11   1   1 1824.40 40.0235   2
  11   1   1 1374.06 45.9953  -1
 -13   1   1 1374.06 45.9953   2
  13   1   1 3358.89 117.381  -1
 -15   1   1 3358.89 117.381   2
  15   1   1 2797.78 68.9135  -1
 -17   1   1 2797.78 68.9135   2
  17   1   1 2174.26 48.2630  -1
 -19   1   1 2174.26 48.2630   2
  19   1   1 2302.90 54.1217  -1
 -21   1   1 2302.90 54.1217   2
  21   1   1 1651.24 41.3167  -1
 -23   1   1 1651.24 41.3167   2
  23   1   1 1378.53 36.9283  -1
 -25   1   1 1378.53 36.9283   2
  25   1   1 1308.48 36.7862  -1
 -27   1   1 1308.48 36.7862   2
  27   1   1 744.273 38.3498  -1
 -29   1   1 744.273 38.3498   2
  29   1   1 350.140 26.1488  -1
 -31   1   1 350.140 26.1488   2
  31   1   1 150.572 19.8235  -1
 -33   1   1 150.572 19.8235   2
 -36   2   1 455.159 26.4328  -1
  34   2   1 455.159 26.4328   2
 -34   2   1 564.809 31.8672  -1
  32   2   1 564.809 31.8672   2
 -32   2   1 665.567 34.5388  -1
  30   2   1 665.567 34.5388   2
 -30   2   1 517.799 20.5922  -1
  28   2   1 517.799 20.5922   2
 -28   2   1 498.474 20.4973  -1
  26   2   1 498.474 20.4973   2
 -26   2   1 614.886 20.4548  -1
  24   2   1 614.886 20.4548   2
 -24   2   1 75.9666 14.2729  -1
  22   2   1 75.9666 14.2729   2
 -22   2   1 52.0523 12.5554  -1
  20   2   1 52.0523 12.5554   2
 -20   2   1 129.421 12.5651  -1
  18   2   1 129.421 12.5651   2
 -18   2   1 315.765 13.9614  -1
  16   2   1 315.765 13.9614   2
 -16   2   1 780.033 22.5507  -1
  14   2   1 780.033 22.5507   2
 -14   2   1 626.317 19.4730  -1
  12   2   1 626.317 19.4730   2
 -12   2   1 1840.42 40.8638  -1
  10   2   1 1840.42 40.8638   2
 -10   2   1 2296.30 54.7608  -1
   8   2   1 2296.30 54.7608   2
  -8   2   1 3570.29 86.3790  -1
   6   2   1 3570.29 86.3790   2
  -6   2   1 4571.31 144.611  -1
   4   2   1 4571.31 144.611   2
  -4   2   1 7509.86 288.136  -1
   2   2   1 7509.86 288.136   2
  -2   2   1 6254.23 209.711  -1
   0   2   1 6254.23 209.711   2
   0   2   1 4831.73 129.395  -1
  -2   2   1 4831.73 129.395   2
   2   2   1 6343.02 162.256  -1
  -4   2   1 6343.02 162.256   2
   4   2   1 4775.38 122.875  -1
  -6   2   1 4775.38 122.875   2
   6   2   1 3156.27 82.6249  -1
  -8   2   1 3156.27 82.6249   2
   8   2   1 2349.92 69.0963  -1
 -10   2   1 2349.92 69.0963   2
  10   2   1 1723.62 77.5687  -1
 -12   2   1 1723.62 77.5687   2
  12   2   1 724.867 30.6047  -1
 -14   2   1 724.867 30.6047   2
  14   2   1 797.973 24.5258  -1
 -16   2   1 797.973 24.5258   2
  16   2   1 392.574 21.3345  -1
 -18   2   1 392.574 21.3345   2
  18   2   1 170.637 12.0278  -1
 -20   2   1 170.637 12.0278   2
  20   2   1 21.0336 10.8982  -1
 -22   2   1 21.0336 10.8982   2
  22   2   1 56.3561 16.6659  -1
 -24   2   1 56.3561 16.6659   2
  24   2   1 633.826 28.0067  -1
 -26   2   1 633.826 28.0067   2
  26   2   1 500.543 26.8080  -1
 -28   2   1 500.543 26.8080   2
  28   2   1 488.596 25.8984  -1
 -30   2   1 488.596 25.8984   2
  30   2   1 570.444 26.3030  -1
 -32   2   1 570.444 26.3030   2
  32   2   1 517.853 37.1447  -1
 -34   2   1 517.853 37.1447   2
 -35   3   1 84.2444 18.2019  -1
  33   3   1 84.2444 18.2019   2
 -33   3   1 175.179 24.0788  -1
  31   3   1 175.179 24.0788   2
 -31   3   1 332.568 21.7602  -1
  29   3   1 332.568 21.7602   2
 -29   3   1 408.420 23.2755  -1
  27   3   1 408.420 23.2755   2
 -27   3   1 487.837 30.7046  -1
  25   3   1 487.837 30.7046   2
 -25   3   1 471.808 23.0434  -1
  23   3   1 471.808 23.0434   2
 -23   3   1 1265.48 44.7232  -1
  21   3   1 1265.48 44.7232   2
 -21   3   1 2025.10 58.1325  -1
  19   3   1 2025.10 58.1325   2
 -19   3   1 2384.55 73.5357  -1
  17   3   1 2384.55 73.5357   2
 -17   3   1 1980.67 69.4415  -1
  15   3   1 1980.67 69.4415   2
 -15   3   1 3458.42 99.8780  -1
  13   3   1 3458.42 99.8780   2
 -13   3   1 1569.39 45.0411  -1
  11   3   1 1569.39 45.0411   2
 -11   3   1 4541.96 126.427  -1
   9   3   1 4541.96 126.427   2
  -9   3   1 1989.41 55.3521  -1
   7   3   1 1989.41 55.3521   2
  -7   3   1 622.401 20.8981  -1
   5   3   1 622.401 20.8981   2
  -5   3   1 202.452 9.92336  -1
   3   3   1 202.452 9.92336   2
  -3   3   1 1071.47 34.6434  -1
   1   3   1 1071.47 34.6434   2
  -1   3   1 12.5006 8.79741  -1
  -1   3   1 12.5006 8.79741   2
   1   3   1 742.984 20.7940  -1
  -3   3   1 742.984 20.7940   2
   3   3   1 152.503 6.91308  -1
  -5   3   1 152.503 6.91308   2
   5   3   1 603.394 22.6340  -1
  -7   3   1 603.394 22.6340   2
   7   3   1 1871.65 58.8619  -1
  -9   3   1 1871.65 58.8619   2
   9   3   1 3726.61 145.278  -1
 -11   3   1 3726.61 145.278   2
  11   3   1 1374.00 52.4511  -1
 -13   3   1 1374.00 52.4511   2
  13   3   1 2621.41 119.975  -1
 -15   3   1 2621.41 119.975   2
  15   3   1 1449.12 69.8209  -1
 -17   3   1 1449.12 69.8209   2
  17   3   1 1665.22 112.587  -1
 -19   3   1 1665.22 112.587   2
  19   3   1 1746.78 52.2131  -1
 -21   3   1 1746.78 52.2131   2
  21   3   1 1251.50 41.6273  -1
 -23   3   1 1251.50 41.6273   2
  23   3   1 481.138 24.7173  -1
 -25   3   1 481.138 24.7173   2
  25   3   1 535.260 26.6171  -1
 -27   3   1 535.260 26.6171   2
  27   3   1 433.416 24.8436  -1
 -29   3   1 433.416 24.8436   2
  29   3   1 427.197 27.8035  -1
 -31   3   1 427.197 27.8035   2
  31   3   1 193.833 21.0665  -1
 -33   3   1 193.833 21.0665   2
  33   3   1 115.037 20.7128  -1
 -35   3   1 115.037 20.7128   2
 -34   4   1 433.346 35.6770  -1
  32   4   1 433.346 35.6770   2
 -32   4   1 175.452 17.4300  -1
  30   4   1 175.452 17.4300   2
 -30   4   1 325.534 21.1139  -1
  28   4   1 325.534 21.1139   2
 -28   4   1 317.989 21.4494  -1
  26   4   1 317.989 21.4494   2
 -26   4   1 369.886 27.2418  -1
  24   4   1 369.886 27.2418   2
 -24   4   1 242.961 23.8487  -1
  22   4   1 242.961 23.8487   2
 -22   4   1 194.052 17.1205  -1
  20   4   1 194.052 17.1205   2
 -20   4   1 10.4670 14.1542  -1
  18   4   1 10.4670 14.1542   2
 -18   4   1 0.59793 13.1990  -1
  16   4   1 0.59793 13.1990   2
 -16   4   1 414.949 17.9405  -1
  14   4   1 414.949 17.9405   2
 -14   4   1 298.542 15.2573  -1
  12   4   1 298.542 15.2573   2
 -12   4   1 1407.12 51.7806  -1
  10   4   1 1407.12 51.7806   2
 -10   4   1 1318.86 37.6617  -1
   8   4   1 1318.86 37.6617   2
  -8   4   1 1723.14 51.1083  -1
   6   4   1 1723.14 51.1083   2
  -6   4   1 2024.53 100.352  -1
   4   4   1 2024.53 100.352   2
  -4   4   1 3823.77 128.032  -1
   2   4   1 3823.77 128.032   2
  -2   4   1 2131.71 103.607  -1
   0   4   1 2131.71 103.607   2
   0   4   1 2024.04 68.1201  -1
  -2   4   1 2024.04 68.1201   2
   2   4   1 4182.75 110.704  -1
  -4   4   1 4182.75 110.704   2
   4   4   1 2242.49 52.0882  -1
  -6   4   1 2242.49 52.0882   2
   6   4   1 1986.54 62.1973  -1
  -8   4   1 1986.54 62.1973   2
   8   4   1 1679.01 82.6359  -1
 -10   4   1 1679.01 82.6359   2
  10   4   1 1454.70 47.2724  -1
 -12   4   1 1454.70 47.2724   2
  12   4   1 241.752 19.0051  -1
 -14   4   1 241.752 19.0051   2
  14   4   1 401.556 26.3318  -1
 -16   4   1 401.556 26.3318   2
  16   4   1 -11.950 19.0215  -1
 -18   4   1 -11.950 19.0215   2
  18   4   1 34.3420 20.5592  -1
 -20   4   1 34.3420 20.5592   2
  20   4   1 164.439 19.6531  -1
 -22   4   1 164.439 19.6531   2
  22   4   1 165.492 20.0845  -1
 -24   4   1 165.492 20.0845   2
  24   4   1 290.160 22.1001  -1
 -26   4   1 290.160 22.1001   2
  26   4   1 239.060 24.6689  -1
 -28   4   1 239.060 24.6689   2
  28   4   1 208.718 25.0262  -1
 -30   4   1 208.718 25.0262   2
  30   4   1 137.385 21.5016  -1
 -32   4   1 137.385 21.5016   2
  32   4   1 350.126 29.7188  -1
 -34   4   1 350.126 29.7188   2
 -31   5   1 240.547 19.1199  -1
  29   5   1 240.547 19.1199   2
 -29   5   1 389.223 22.8460  -1
  27   5   1 389.223 22.8460   2
 -27   5   1 509.008 30.9831  -1
  25   5   1 509.008 30.9831   2
 -25   5   1 728.812 36.4289  -1
  23   5   1 728.812 36.4289   2
 -23   5   1 1406.99 52.9256  -1
  21   5   1 1406.99 52.9256   2
 -21   5   1 1175.39 53.4541  -1
  19   5   1 1175.39 53.4541   2
 -19   5   1 1605.11 56.6923  -1
  17   5   1 1605.11 56.6923   2
 -17   5   1 447.106 25.5163  -1
  15   5   1 447.106 25.5163   2
 -15   5   1 1089.77 40.2935  -1
  13   5   1 1089.77 40.2935   2
 -13   5   1 894.003 34.0933  -1
  11   5   1 894.003 34.0933   2
 -11   5   1 1422.39 49.6081  -1
   9   5   1 1422.39 49.6081   2
  -9   5   1 590.551 21.5761  -1
   7   5   1 590.551 21.5761   2
  -7   5   1 501.570 29.3852  -1
   5   5   1 501.570 29.3852   2
  -5   5   1 100.635 18.7052  -1
   3   5   1 100.635 18.7052   2
  -3   5   1 669.095 31.2445  -1
   1   5   1 669.095 31.2445   2
  -1   5   1 104.361 15.2387  -1
  -1   5   1 104.361 15.2387   2
   1   5   1 515.781 17.2330  -1
  -3   5   1 515.781 17.2330   2
   3   5   1 112.123 12.2909  -1
  -5   5   1 112.123 12.2909   2
   5   5   1 460.073 17.7094  -1
  -7   5   1 460.073 17.7094   2
   7   5   1 543.220 27.0311  -1
  -9   5   1 543.220 27.0311   2
   9   5   1 1249.18 51.6314  -1
 -11   5   1 1249.18 51.6314   2
  11   5   1 714.917 33.2586  -1
 -13   5   1 714.917 33.2586   2
  13   5   1 979.932 47.4174  -1
 -15   5   1 979.932 47.4174   2
  15   5   1 424.400 28.7586  -1
 -17   5   1 424.400 28.7586   2
  17   5   1 1557.27 62.3466  -1
 -19   5   1 1557.27 62.3466   2
  19   5   1 1159.61 44.4124  -1
 -21   5   1 1159.61 44.4124   2
  21   5   1 1552.51 49.6070  -1
 -23   5   1 1552.51 49.6070   2
  23   5   1 753.667 36.1682  -1
 -25   5   1 753.667 36.1682   2
  25   5   1 537.513 30.0090  -1
 -27   5   1 537.513 30.0090   2
  27   5   1 290.318 25.9471  -1
 -29   5   1 290.318 25.9471   2
  29   5   1 255.851 31.1611  -1
 -31   5   1 255.851 31.1611   2
  31   5   1 31.8538 9.98208   2
 -30   6   1 289.442 22.4039  -1
  28   6   1 289.442 22.4039   2
 -28   6   1 164.597 19.5586  -1
  26   6   1 164.597 19.5586   2
 -26   6   1 63.3351 23.2082  -1
  24   6   1 63.3351 23.2082   2
 -24   6   1 42.1848 22.9019  -1
  22   6   1 42.1848 22.9019   2
 -22   6   1 50.1698 23.0294  -1
  20   6   1 50.1698 23.0294   2
 -20   6   1 14.1826 21.5124  -1
  18   6   1 14.1826 21.5124   2
 -18   6   1 48.0500 21.1150  -1
  16   6   1 48.0500 21.1150   2
 -16   6   1 242.251 22.2047  -1
  14   6   1 242.251 22.2047   2
 -14   6   1 183.452 23.4826  -1
  12   6   1 183.452 23.4826   2
 -12   6   1 488.769 25.4264  -1
  10   6   1 488.769 25.4264   2
 -10   6   1 650.691 28.6388  -1
   8   6   1 650.691 28.6388   2
  -8   6   1 1359.95 51.3480  -1
   6   6   1 1359.95 51.3480   2
  -6   6   1 1181.04 43.4634  -1
   4   6   1 1181.04 43.4634   2
  -4   6   1 1774.97 85.9975  -1
   2   6   1 1774.97 85.9975   2
  -2   6   1 2135.51 100.131  -1
   0   6   1 2135.51 100.131   2
   0   6   1 1518.08 62.3528  -1
  -2   6   1 1518.08 62.3528   2
   2   6   1 1823.37 69.7716  -1
  -4   6   1 1823.37 69.7716   2
   4   6   1 1446.44 46.8449  -1
  -6   6   1 1446.44 46.8449   2
   6   6   1 1352.76 69.4530  -1
  -8   6   1 1352.76 69.4530   2
   8   6   1 607.108 33.1175  -1
 -10   6   1 607.108 33.1175   2
  10   6   1 403.015 33.0575  -1
 -12   6   1 403.015 33.0575   2
  12   6   1 175.600 22.8773  -1
 -14   6   1 175.600 22.8773   2
  14   6   1 152.272 24.1377  -1
 -16   6   1 152.272 24.1377   2
  16   6   1 70.6079 24.2701  -1
 -18   6   1 70.6079 24.2701   2
  18   6   1 39.6039 19.2258  -1
 -20   6   1 39.6039 19.2258   2
  20   6   1 77.6518 22.6401  -1
 -22   6   1 77.6518 22.6401   2
  22   6   1 68.2578 22.5539  -1
 -24   6   1 68.2578 22.5539   2
  24   6   1 256.955 30.9040  -1
 -26   6   1 256.955 30.9040   2
  26   6   1 182.833 30.5018  -1
 -28   6   1 182.833 30.5018   2
  28   6   1 314.454 33.0407  -1
 -30   6   1 314.454 33.0407   2
 -27   7   1 170.301 20.4896  -1
  25   7   1 170.301 20.4896   2
 -25   7   1 156.728 24.2673  -1
  23   7   1 156.728 24.2673   2
 -23   7   1 364.160 27.7157  -1
  21   7   1 364.160 27.7157   2
 -21   7   1 411.953 30.6532  -1
  19   7   1 411.953 30.6532   2
 -19   7   1 716.420 35.4094  -1
  17   7   1 716.420 35.4094   2
 -17   7   1 619.758 34.2663  -1
  15   7   1 619.758 34.2663   2
 -15   7   1 861.499 38.1419  -1
  13   7   1 861.499 38.1419   2
 -13   7   1 617.302 34.3345  -1
  11   7   1 617.302 34.3345   2
 -11   7   1 423.866 29.1437  -1
   9   7   1 423.866 29.1437   2
  -9   7   1 193.543 21.6005  -1
   7   7   1 193.543 21.6005   2
  -7   7   1 588.414 28.5713  -1
   5   7   1 588.414 28.5713   2
  -5   7   1 331.609 17.0431  -1
   3   7   1 331.609 17.0431   2
  -3   7   1 273.570 17.6444  -1
   1   7   1 273.570 17.6444   2
  -1   7   1 163.353 18.0403  -1
  -1   7   1 163.353 18.0403   2
   1   7   1 201.344 17.1227  -1
  -3   7   1 201.344 17.1227   2
   3   7   1 269.250 15.1494  -1
  -5   7   1 269.250 15.1494   2
   5   7   1 446.788 27.6696  -1
  -7   7   1 446.788 27.6696   2
   7   7   1 133.631 34.1706  -1
  -9   7   1 133.631 34.1706   2
   9   7   1 533.912 39.5175  -1
 -11   7   1 533.912 39.5175   2
  11   7   1 740.724 36.8562  -1
 -13   7   1 740.724 36.8562   2
  13   7   1 810.980 40.3659  -1
 -15   7   1 810.980 40.3659   2
  15   7   1 539.198 43.3323  -1
 -17   7   1 539.198 43.3323   2
  17   7   1 626.569 31.8504  -1
 -19   7   1 626.569 31.8504   2
  19   7   1 479.801 36.7924  -1
 -21   7   1 479.801 36.7924   2
  21   7   1 343.348 34.0219  -1
 -23   7   1 343.348 34.0219   2
  23   7   1 224.086 30.6014  -1
 -25   7   1 224.086 30.6014   2
  25   7   1 186.519 29.9078  -1
 -27   7   1 186.519 29.9078   2
  27   7   1 25.2292 11.8495   2
 -24   8   1 3.68535 17.7533  -1
  22   8   1 3.68535 17.7533   2
 -22   8   1 33.6662 20.3221  -1
  20   8   1 33.6662 20.3221   2
 -20   8   1 29.3890 23.4766  -1
  18   8   1 29.3890 23.4766   2
 -18   8   1 5.17447 21.0917  -1
  16   8   1 5.17447 21.0917   2
 -16   8   1 75.0568 21.9503  -1
  14   8   1 75.0568 21.9503   2
 -14   8   1 25.9464 45.9058  -1
  12   8   1 25.9464 45.9058   2
 -12   8   1 272.952 24.5840  -1
  10   8   1 272.952 24.5840   2
 -10   8   1 257.056 21.3060  -1
   8   8   1 257.056 21.3060   2
  -8   8   1 263.439 20.7150  -1
   6   8   1 263.439 20.7150   2
  -6   8   1 297.191 26.4155  -1
   4   8   1 297.191 26.4155   2
  -4   8   1 477.362 36.5364  -1
   2   8   1 477.362 36.5364   2
  -2   8   1 883.313 50.4225  -1
   0   8   1 883.313 50.4225   2
   0   8   1 683.306 30.6950  -1
  -2   8   1 683.306 30.6950   2
   2   8   1 464.490 35.3801  -1
  -4   8   1 464.490 35.3801   2
   4   8   1 467.673 35.9112  -1
  -6   8   1 467.673 35.9112   2
   6   8   1 269.328 31.3068  -1
  -8   8   1 269.328 31.3068   2
   8   8   1 173.473 29.1346  -1
 -10   8   1 173.473 29.1346   2
  10   8   1 424.711 37.3367  -1
 -12   8   1 424.711 37.3367   2
  12   8   1 164.792 31.6510  -1
 -14   8   1 164.792 31.6510   2
  14   8   1 132.624 27.4145  -1
 -16   8   1 132.624 27.4145   2
  16   8   1 73.7433 27.4910  -1
 -18   8   1 73.7433 27.4910   2
  18   8   1 34.8021 26.3206  -1
 -20   8   1 34.8021 26.3206   2
  20   8   1 -11.743 25.9578  -1
 -22   8   1 -11.743 25.9578   2
  22   8   1 2.38109 25.3149  -1
 -24   8   1 2.38109 25.3149   2
  24   8   1 6.38717 11.0830   2
 -21   9   1 152.269 18.2264  -1
  19   9   1 152.269 18.2264   2
 -19   9   1 148.479 18.9139  -1
  17   9   1 148.479 18.9139   2
 -17   9   1 109.838 20.9581  -1
  15   9   1 109.838 20.9581   2
 -15   9   1 133.785 19.9346  -1
  13   9   1 133.785 19.9346   2
 -13   9   1 114.908 21.6970  -1
  11   9   1 114.908 21.6970   2
 -11   9   1 115.948 20.2253  -1
   9   9   1 115.948 20.2253   2
  -9   9   1 228.260 37.1352  -1
   7   9   1 228.260 37.1352   2
  -7   9   1 142.405 52.6146  -1
   5   9   1 142.405 52.6146   2
  -5   9   1 81.0815 22.9357  -1
   3   9   1 81.0815 22.9357   2
  -3   9   1 92.7521 46.4980  -1
   1   9   1 92.7521 46.4980   2
  -1   9   1 21.0658 44.0482  -1
  -1   9   1 21.0658 44.0482   2
   1   9   1 23.3651 26.7203  -1
  -3   9   1 23.3651 26.7203   2
   3   9   1 18.6206 24.6527  -1
  -5   9   1 18.6206 24.6527   2
   5   9   1 124.944 28.2779  -1
  -7   9   1 124.944 28.2779   2
   7   9   1 133.554 61.6145  -1
  -9   9   1 133.554 61.6145   2
   9   9   1 154.727 24.2527  -1
 -11   9   1 154.727 24.2527   2
  11   9   1 188.491 25.4840  -1
 -13   9   1 188.491 25.4840   2
  13   9   1 140.469 25.3920  -1
 -15   9   1 140.469 25.3920   2
  15   9   1 181.126 26.2002  -1
 -17   9   1 181.126 26.2002   2
  17   9   1 204.802 27.4915  -1
 -19   9   1 204.802 27.4915   2
  19   9   1 189.144 26.0032  -1
 -21   9   1 189.144 26.0032   2
 -14  10   1 17.7902 21.6892  -1
  12  10   1 17.7902 21.6892   2
 -12  10   1 43.4812 22.3057  -1
  10  10   1 43.4812 22.3057   2
 -10  10   1 61.0128 20.5979  -1
   8  10   1 61.0128 20.5979   2
  -8  10   1 77.4045 26.4753  -1
   6  10   1 77.4045 26.4753   2
  -6  10   1 323.682 45.2605  -1
   4  10   1 323.682 45.2605   2
   8  10   1 82.6099 22.1795  -1
 -10  10   1 82.6099 22.1795   2
  10  10   1 49.5816 20.9774  -1
 -12  10   1 49.5816 20.9774   2
  12  10   1 -15.416 19.9930  -1
 -14  10   1 -15.416 19.9930   2
  14  10   1 20.1016 12.1492   2
 -36   0   2 74.2661 19.4904   2
 -34   0   2 79.9459 19.2353   2
 -32   0   2 46.0267 22.1598   2
 -30   0   2 46.3914 8.77606   2
 -30   0   2 93.2444 215.478  -1
  26   0   2 93.2444 215.478   2
 -28   0   2 134.457 163.257  -1
  24   0   2 134.457 163.257   2
 -26   0   2 68.9583 9.64869   2
 -26   0   2 740.733 150.138  -1
  22   0   2 740.733 150.138   2
 -22   0   2 668.702 43.7358  -1
  18   0   2 668.702 43.7358   2
 -22   0   2 4.49400 6.63595   2
 -20   0   2 627.476 38.2121  -1
  16   0   2 627.476 38.2121   2
 -18   0   2 650.563 61.1756  -1
  14   0   2 650.563 61.1756   2
 -16   0   2 656.389 30.1909   2
 -16   0   2 575.668 38.2517  -1
  12   0   2 575.668 38.2517   2
 -14   0   2 3160.60 129.681  -1
  10   0   2 3160.60 129.681   2
 -12   0   2 5046.10 176.921  -1
   8   0   2 5046.10 176.921   2
 -10   0   2 2857.49 73.6122   2
 -10   0   2 4156.65 146.080  -1
   6   0   2 4156.65 146.080   2
  -8   0   2 2140.60 59.1923  -1
   4   0   2 2140.60 59.1923   2
  -8   0   2 1035.63 28.4071   2
  -6   0   2 1314.78 37.1946   2
  -6   0   2 2874.24 149.736  -1
   2   0   2 2874.24 149.736   2
  -4   0   2 916.777 24.4461   2
  -2   0   2 5706.30 140.529   2
   0   0   2 4220.98 113.336   2
   8   0   2 5923.16 419.996  -1
 -12   0   2 5923.16 419.996   2
  10   0   2 3440.74 171.157  -1
 -14   0   2 3440.74 171.157   2
  14   0   2 886.048 106.491  -1
 -18   0   2 886.048 106.491   2
  16   0   2 509.721 65.7147  -1
 -20   0   2 509.721 65.7147   2
  20   0   2 379.207 16.7687   2
  20   0   2 357.817 118.434  -1
 -24   0   2 357.817 118.434   2
  24   0   2 277.647 159.512  -1
 -28   0   2 277.647 159.512   2
  28   0   2 189.679 21.1100   2
  30   0   2 277.467 19.9351   2
  32   0   2 354.503 21.5022   2
 -35   1   2 104.680 13.3863   2
 -33   1   2 146.239 11.5502   2
 -31   1   2 388.950 189.876  -1
  27   1   2 388.950 189.876   2
 -27   1   2 1611.16 142.247  -1
  23   1   2 1611.16 142.247   2
 -25   1   2 1052.61 58.0473  -1
  21   1   2 1052.61 58.0473   2
 -23   1   2 1434.17 102.332  -1
  19   1   2 1434.17 102.332   2
 -21   1   2 2234.97 169.278  -1
  17   1   2 2234.97 169.278   2
 -19   1   2 3008.77 156.453  -1
  15   1   2 3008.77 156.453   2
 -17   1   2 2851.03 116.140  -1
  13   1   2 2851.03 116.140   2
 -15   1   2 1696.49 70.4535  -1
  11   1   2 1696.49 70.4535   2
 -13   1   2 4153.22 145.867  -1
   9   1   2 4153.22 145.867   2
 -11   1   2 1238.15 38.0707  -1
   7   1   2 1238.15 38.0707   2
  -9   1   2 1135.23 30.4464  -1
   5   1   2 1135.23 30.4464   2
  -7   1   2 1566.85 38.7252  -1
   3   1   2 1566.85 38.7252   2
  -5   1   2 1471.21 54.5368  -1
   1   1   2 1471.21 54.5368   2
  -3   1   2 3538.41 122.312  -1
  -1   1   2 3538.41 122.312   2
  -1   1   2 3494.05 225.458  -1
  -3   1   2 3494.05 225.458   2
   1   1   2 1850.37 145.866  -1
  -5   1   2 1850.37 145.866   2
   3   1   2 1487.07 120.072  -1
  -7   1   2 1487.07 120.072   2
   5   1   2 565.309 43.1488  -1
  -9   1   2 565.309 43.1488   2
   7   1   2 1087.87 65.7885  -1
 -11   1   2 1087.87 65.7885   2
   9   1   2 3746.80 278.834  -1
 -13   1   2 3746.80 278.834   2
  11   1   2 1890.71 72.8534  -1
 -15   1   2 1890.71 72.8534   2
  13   1   2 2982.93 145.524  -1
 -17   1   2 2982.93 145.524   2
  15   1   2 1829.30 123.149  -1
 -19   1   2 1829.30 123.149   2
  17   1   2 1885.75 58.5326  -1
 -21   1   2 1885.75 58.5326   2
  19   1   2 1480.58 53.5625  -1
 -23   1   2 1480.58 53.5625   2
  21   1   2 1143.68 60.3008  -1
 -25   1   2 1143.68 60.3008   2
  23   1   2 1573.70 126.343  -1
 -27   1   2 1573.70 126.343   2
  25   1   2 167.314 10.2664   2
  25   1   2 349.249 51.3258  -1
 -29   1   2 349.249 51.3258   2
  27   1   2 261.683 33.7086  -1
 -31   1   2 261.683 33.7086   2
  29   1   2 11.5058 7.57472   2
  31   1   2 0.76134 6.82637   2
  33   1   2 13.1796 7.62043   2
 -36   2   2 154.918 14.5280   2
 -34   2   2 205.943 13.6009   2
 -28   2   2 375.424 34.8312  -1
  24   2   2 375.424 34.8312   2
 -26   2   2 339.920 101.975  -1
  22   2   2 339.920 101.975   2
 -24   2   2 143.925 48.7326  -1
  20   2   2 143.925 48.7326   2
 -22   2   2 -6.0875 143.458  -1
  18   2   2 -6.0875 143.458   2
 -20   2   2 424.997 31.8960  -1
  16   2   2 424.997 31.8960   2
 -18   2   2 951.432 73.4246  -1
  14   2   2 951.432 73.4246   2
 -16   2   2 660.074 23.0872   2
 -16   2   2 467.763 39.7520  -1
  12   2   2 467.763 39.7520   2
 -14   2   2 695.613 25.3188  -1
  10   2   2 695.613 25.3188   2
 -12   2   2 1334.80 47.0700  -1
   8   2   2 1334.80 47.0700   2
 -10   2   2 2348.52 63.0804  -1
   6   2   2 2348.52 63.0804   2
  -8   2   2 1874.60 53.6595  -1
   4   2   2 1874.60 53.6595   2
  -6   2   2 2561.16 60.1281  -1
   2   2   2 2561.16 60.1281   2
  -6   2   2 1848.21 45.0626   2
  -4   2   2 1873.56 51.1280  -1
   0   2   2 1873.56 51.1280   2
  -2   2   2 5988.48 232.096  -1
  -2   2   2 5988.48 232.096   2
   0   2   2 2247.75 170.730  -1
  -4   2   2 2247.75 170.730   2
   4   2   2 2080.92 161.778  -1
  -8   2   2 2080.92 161.778   2
   6   2   2 3017.81 159.658  -1
 -10   2   2 3017.81 159.658   2
   8   2   2 1677.43 105.902  -1
 -12   2   2 1677.43 105.902   2
  10   2   2 809.732 37.9214  -1
 -14   2   2 809.732 37.9214   2
  14   2   2 1041.32 67.5775  -1
 -18   2   2 1041.32 67.5775   2
  16   2   2 458.682 74.0291  -1
 -20   2   2 458.682 74.0291   2
  18   2   2 256.174 36.5219  -1
 -22   2   2 256.174 36.5219   2
  20   2   2 125.061 30.7131  -1
 -24   2   2 125.061 30.7131   2
  22   2   2 335.912 33.3502  -1
 -26   2   2 335.912 33.3502   2
  24   2   2 357.834 34.2133  -1
 -28   2   2 357.834 34.2133   2
  26   2   2 746.017 21.9519   2
  26   2   2 761.487 38.9762  -1
 -30   2   2 761.487 38.9762   2
  28   2   2 609.489 20.5523   2
  28   2   2 671.153 56.8174  -1
 -32   2   2 671.153 56.8174   2
  30   2   2 503.543 27.3248   2
  32   2   2 287.645 19.4755   2
 -35   3   2 109.576 9.50953   2
 -33   3   2 160.859 14.3462   2
 -31   3   2 228.753 56.5286  -1
  27   3   2 228.753 56.5286   2
 -29   3   2 28.6847 125.752  -1
  25   3   2 28.6847 125.752   2
 -27   3   2 557.694 40.5844  -1
  23   3   2 557.694 40.5844   2
 -25   3   2 557.834 57.9517  -1
  21   3   2 557.834 57.9517   2
 -23   3   2 1402.18 131.201  -1
  19   3   2 1402.18 131.201   2
 -19   3   2 1752.92 78.1642  -1
  15   3   2 1752.92 78.1642   2
 -17   3   2 2238.51 85.7547  -1
  13   3   2 2238.51 85.7547   2
 -15   3   2 1834.67 62.8533  -1
  11   3   2 1834.67 62.8533   2
 -13   3   2 2321.90 176.615  -1
   9   3   2 2321.90 176.615   2
 -11   3   2 3034.81 104.777  -1
   7   3   2 3034.81 104.777   2
  -9   3   2 2474.26 68.6133  -1
   5   3   2 2474.26 68.6133   2
  -7   3   2 1127.01 41.2141  -1
   3   3   2 1127.01 41.2141   2
  -5   3   2 708.043 29.2584  -1
   1   3   2 708.043 29.2584   2
  -3   3   2 330.929 13.3426  -1
  -1   3   2 330.929 13.3426   2
  -1   3   2 387.989 18.4950  -1
  -3   3   2 387.989 18.4950   2
   1   3   2 589.463 26.1982  -1
  -5   3   2 589.463 26.1982   2
   3   3   2 803.055 38.4850  -1
  -7   3   2 803.055 38.4850   2
   5   3   2 1998.59 80.3457  -1
  -9   3   2 1998.59 80.3457   2
   7   3   2 2150.47 125.392  -1
 -11   3   2 2150.47 125.392   2
   9   3   2 2028.31 95.8269  -1
 -13   3   2 2028.31 95.8269   2
  11   3   2 1687.78 63.7063  -1
 -15   3   2 1687.78 63.7063   2
  13   3   2 2073.01 101.541  -1
 -17   3   2 2073.01 101.541   2
  15   3   2 1465.50 59.2766  -1
 -19   3   2 1465.50 59.2766   2
  17   3   2 922.561 34.7497   2
  17   3   2 1087.18 53.7973  -1
 -21   3   2 1087.18 53.7973   2
  19   3   2 1116.39 48.2465  -1
 -23   3   2 1116.39 48.2465   2
  21   3   2 596.768 35.8634  -1
 -25   3   2 596.768 35.8634   2
  23   3   2 521.330 33.9800  -1
 -27   3   2 521.330 33.9800   2
  25   3   2 283.012 28.4162  -1
 -29   3   2 283.012 28.4162   2
  27   3   2 319.030 28.4760  -1
 -31   3   2 319.030 28.4760   2
  29   3   2 35.6733 11.5348   2
  31   3   2 14.4450 9.64457   2
 -34   4   2 41.1656 8.47071   2
 -30   4   2 381.291 49.6499  -1
  26   4   2 381.291 49.6499   2
 -28   4   2 354.395 38.4195  -1
  24   4   2 354.395 38.4195   2
 -26   4   2 291.290 51.4120  -1
  22   4   2 291.290 51.4120   2
 -24   4   2 433.144 52.7470  -1
  20   4   2 433.144 52.7470   2
 -22   4   2 116.996 49.2286  -1
  18   4   2 116.996 49.2286   2
 -20   4   2 205.550 24.9664  -1
  16   4   2 205.550 24.9664   2
 -18   4   2 204.529 23.3664  -1
  14   4   2 204.529 23.3664   2
 -16   4   2 277.437 22.4922  -1
  12   4   2 277.437 22.4922   2
 -14   4   2 384.851 31.6784  -1
  10   4   2 384.851 31.6784   2
 -12   4   2 692.915 37.0365  -1
   8   4   2 692.915 37.0365   2
 -10   4   2 1178.24 65.1110  -1
   6   4   2 1178.24 65.1110   2
  -8   4   2 2464.93 99.9416  -1
   4   4   2 2464.93 99.9416   2
  -6   4   2 3763.80 114.858  -1
   2   4   2 3763.80 114.858   2
  -4   4   2 4209.86 100.327  -1
   0   4   2 4209.86 100.327   2
  -2   4   2 2872.48 86.9580  -1
  -2   4   2 2872.48 86.9580   2
   0   4   2 4272.47 145.029  -1
  -4   4   2 4272.47 145.029   2
   2   4   2 3546.91 99.1187  -1
  -6   4   2 3546.91 99.1187   2
   4   4   2 2463.16 74.9107  -1
  -8   4   2 2463.16 74.9107   2
   6   4   2 1384.04 65.2218  -1
 -10   4   2 1384.04 65.2218   2
   8   4   2 900.014 48.9947  -1
 -12   4   2 900.014 48.9947   2
  10   4   2 557.072 26.3610  -1
 -14   4   2 557.072 26.3610   2
  12   4   2 291.889 30.1837  -1
 -16   4   2 291.889 30.1837   2
  14   4   2 184.650 29.4744  -1
 -18   4   2 184.650 29.4744   2
  16   4   2 214.510 35.2414  -1
 -20   4   2 214.510 35.2414   2
  18   4   2 218.996 38.8535  -1
 -22   4   2 218.996 38.8535   2
  20   4   2 256.089 29.6904  -1
 -24   4   2 256.089 29.6904   2
  22   4   2 321.083 30.8513  -1
 -26   4   2 321.083 30.8513   2
  24   4   2 253.131 44.2196  -1
 -28   4   2 253.131 44.2196   2
  26   4   2 281.481 27.6380  -1
 -30   4   2 281.481 27.6380   2
  28   4   2 206.775 14.9982   2
  28   4   2 187.118 33.2195  -1
 -32   4   2 187.118 33.2195   2
  30   4   2 240.882 14.6157   2
 -33   5   2 141.621 18.1854   2
 -29   5   2 496.031 66.8447  -1
  25   5   2 496.031 66.8447   2
 -27   5   2 797.298 42.6466  -1
  23   5   2 797.298 42.6466   2
 -25   5   2 888.849 45.1957  -1
  21   5   2 888.849 45.1957   2
 -23   5   2 640.070 69.5403  -1
  19   5   2 640.070 69.5403   2
 -21   5   2 649.803 66.8722  -1
  17   5   2 649.803 66.8722   2
 -19   5   2 820.611 59.3299  -1
  15   5   2 820.611 59.3299   2
 -17   5   2 706.578 34.4153  -1
  13   5   2 706.578 34.4153   2
 -15   5   2 593.082 31.6781  -1
  11   5   2 593.082 31.6781   2
 -13   5   2 825.142 38.4222  -1
   9   5   2 825.142 38.4222   2
 -11   5   2 1225.62 58.6508  -1
   7   5   2 1225.62 58.6508   2
  -9   5   2 1247.55 55.6479  -1
   5   5   2 1247.55 55.6479   2
  -7   5   2 574.154 41.1401  -1
   3   5   2 574.154 41.1401   2
  -5   5   2 810.305 47.2869  -1
   1   5   2 810.305 47.2869   2
  -3   5   2 705.551 32.8420  -1
  -1   5   2 705.551 32.8420   2
  -1   5   2 691.334 32.2965  -1
  -3   5   2 691.334 32.2965   2
   1   5   2 646.467 31.8452  -1
  -5   5   2 646.467 31.8452   2
   3   5   2 547.046 29.2418  -1
  -7   5   2 547.046 29.2418   2
   5   5   2 971.039 48.7457  -1
  -9   5   2 971.039 48.7457   2
   7   5   2 920.379 43.4857  -1
 -11   5   2 920.379 43.4857   2
   9   5   2 832.653 58.8510  -1
 -13   5   2 832.653 58.8510   2
  11   5   2 596.872 41.9716  -1
 -15   5   2 596.872 41.9716   2
  13   5   2 597.837 43.0900  -1
 -17   5   2 597.837 43.0900   2
  15   5   2 683.993 49.7799  -1
 -19   5   2 683.993 49.7799   2
  17   5   2 721.964 53.6991  -1
 -21   5   2 721.964 53.6991   2
  19   5   2 619.384 60.0145  -1
 -23   5   2 619.384 60.0145   2
  21   5   2 921.783 43.9478  -1
 -25   5   2 921.783 43.9478   2
  23   5   2 758.504 40.7204  -1
 -27   5   2 758.504 40.7204   2
  25   5   2 550.741 32.7576  -1
 -29   5   2 550.741 32.7576   2
  27   5   2 365.906 38.1669  -1
 -31   5   2 365.906 38.1669   2
  27   5   2 52.1753 9.92980   2
  29   5   2 15.6079 7.36138   2
 -30   6   2 16.8061 12.1543   2
 -26   6   2 254.316 30.1755  -1
  22   6   2 254.316 30.1755   2
 -24   6   2 259.798 25.5519  -1
  20   6   2 259.798 25.5519   2
 -22   6   2 43.8802 29.1729  -1
  18   6   2 43.8802 29.1729   2
 -20   6   2 229.665 29.4678  -1
  16   6   2 229.665 29.4678   2
 -18   6   2 207.881 27.8314  -1
  14   6   2 207.881 27.8314   2
 -16   6   2 236.897 26.9272  -1
  12   6   2 236.897 26.9272   2
 -14   6   2 401.478 28.2000  -1
  10   6   2 401.478 28.2000   2
 -12   6   2 376.811 31.8620  -1
   8   6   2 376.811 31.8620   2
 -10   6   2 1484.18 67.1172  -1
   6   6   2 1484.18 67.1172   2
  -8   6   2 1341.81 51.4912  -1
   4   6   2 1341.81 51.4912   2
  -6   6   2 1347.48 45.5802  -1
   2   6   2 1347.48 45.5802   2
  -4   6   2 1671.09 53.4411  -1
   0   6   2 1671.09 53.4411   2
  -2   6   2 1183.96 41.1008  -1
  -2   6   2 1183.96 41.1008   2
   0   6   2 1688.64 55.3044  -1
  -4   6   2 1688.64 55.3044   2
   2   6   2 1295.73 44.0490  -1
  -6   6   2 1295.73 44.0490   2
   4   6   2 1501.78 78.9003  -1
  -8   6   2 1501.78 78.9003   2
   6   6   2 1541.21 84.0198  -1
 -10   6   2 1541.21 84.0198   2
   8   6   2 740.215 57.3712  -1
 -12   6   2 740.215 57.3712   2
  10   6   2 685.955 56.0696  -1
 -14   6   2 685.955 56.0696   2
  12   6   2 390.029 39.9638  -1
 -16   6   2 390.029 39.9638   2
  14   6   2 216.645 38.6185  -1
 -18   6   2 216.645 38.6185   2
  16   6   2 296.892 43.6630  -1
 -20   6   2 296.892 43.6630   2
  18   6   2 132.362 39.9998  -1
 -22   6   2 132.362 39.9998   2
  20   6   2 194.009 31.0296  -1
 -24   6   2 194.009 31.0296   2
  22   6   2 167.134 30.0517  -1
 -26   6   2 167.134 30.0517   2
  24   6   2 241.186 27.9729  -1
 -28   6   2 241.186 27.9729   2
  24   6   2 208.104 14.9640   2
  26   6   2 172.477 13.4029   2
 -25   7   2 223.516 30.2198  -1
  21   7   2 223.516 30.2198   2
 -23   7   2 311.792 25.1904  -1
  19   7   2 311.792 25.1904   2
 -21   7   2 485.266 28.4084  -1
  17   7   2 485.266 28.4084   2
 -19   7   2 1010.36 45.2818  -1
  15   7   2 1010.36 45.2818   2
 -17   7   2 956.341 71.4159  -1
  13   7   2 956.341 71.4159   2
 -15   7   2 767.605 50.3207  -1
  11   7   2 767.605 50.3207   2
 -13   7   2 755.493 52.2461  -1
   9   7   2 755.493 52.2461   2
 -11   7   2 557.574 32.3786  -1
   7   7   2 557.574 32.3786   2
  -9   7   2 475.852 36.6726  -1
   5   7   2 475.852 36.6726   2
  -7   7   2 171.874 20.3146  -1
   3   7   2 171.874 20.3146   2
  -5   7   2 170.331 24.6513  -1
   1   7   2 170.331 24.6513   2
  -3   7   2 20.9111 19.0120  -1
  -1   7   2 20.9111 19.0120   2
  -1   7   2 96.4179 16.9096  -1
  -3   7   2 96.4179 16.9096   2
   1   7   2 101.885 15.7334  -1
  -5   7   2 101.885 15.7334   2
   3   7   2 156.068 35.9845  -1
  -7   7   2 156.068 35.9845   2
   5   7   2 611.656 52.7907  -1
  -9   7   2 611.656 52.7907   2
   7   7   2 677.758 91.8628  -1
 -11   7   2 677.758 91.8628   2
   9   7   2 557.136 81.1503  -1
 -13   7   2 557.136 81.1503   2
  11   7   2 653.841 94.4891  -1
 -15   7   2 653.841 94.4891   2
  13   7   2 814.698 110.565  -1
 -17   7   2 814.698 110.565   2
  15   7   2 1034.03 128.193  -1
 -19   7   2 1034.03 128.193   2
  17   7   2 380.678 44.7826  -1
 -21   7   2 380.678 44.7826   2
  19   7   2 339.241 31.9223  -1
 -23   7   2 339.241 31.9223   2
  21   7   2 223.120 29.2523  -1
 -25   7   2 223.120 29.2523   2
  23   7   2 60.1958 9.82630   2
  23   7   2 260.740 37.6561  -1
 -27   7   2 260.740 37.6561   2
  25   7   2 21.6701 7.88206   2
 -24   8   2 81.0624 27.9011  -1
  20   8   2 81.0624 27.9011   2
 -22   8   2 26.5070 18.9452  -1
  18   8   2 26.5070 18.9452   2
 -20   8   2 15.4835 19.6610  -1
  16   8   2 15.4835 19.6610   2
 -18   8   2 43.5959 20.0772  -1
  14   8   2 43.5959 20.0772   2
 -16   8   2 97.2598 19.5502  -1
  12   8   2 97.2598 19.5502   2
 -14   8   2 186.912 41.5973   2
 -14   8   2 211.484 20.1966  -1
  10   8   2 211.484 20.1966   2
 -12   8   2 216.063 28.1388  -1
   8   8   2 216.063 28.1388   2
 -12   8   2 113.908 33.9835   2
 -10   8   2 499.391 31.3134  -1
   6   8   2 499.391 31.3134   2
  -8   8   2 387.070 30.3980  -1
   4   8   2 387.070 30.3980   2
  -6   8   2 779.292 38.1103  -1
   2   8   2 779.292 38.1103   2
  -4   8   2 1500.72 59.8001  -1
   0   8   2 1500.72 59.8001   2
  -2   8   2 1333.29 64.8008  -1
  -2   8   2 1333.29 64.8008   2
   0   8   2 1299.76 72.7942  -1
  -4   8   2 1299.76 72.7942   2
   2   8   2 857.089 88.0700  -1
  -6   8   2 857.089 88.0700   2
   4   8   2 525.299 78.0093  -1
  -8   8   2 525.299 78.0093   2
   6   8   2 410.176 83.6680  -1
 -10   8   2 410.176 83.6680   2
  12   8   2 86.3680 87.1113  -1
 -16   8   2 86.3680 87.1113   2
  14   8   2 25.8799 96.2782  -1
 -18   8   2 25.8799 96.2782   2
  16   8   2 109.328 34.0764  -1
 -20   8   2 109.328 34.0764   2
  18   8   2 75.7053 33.7242  -1
 -22   8   2 75.7053 33.7242   2
  20   8   2 93.3824 34.7217  -1
 -24   8   2 93.3824 34.7217   2
  22   8   2 61.0138 9.42539   2
 -21   9   2 267.661 35.9324  -1
  17   9   2 267.661 35.9324   2
 -19   9   2 163.145 23.6574  -1
  15   9   2 163.145 23.6574   2
 -17   9   2 118.975 23.1681  -1
  13   9   2 118.975 23.1681   2
 -15   9   2 182.430 28.2201  -1
  11   9   2 182.430 28.2201   2
 -13   9   2 94.2702 30.4441  -1
   9   9   2 94.2702 30.4441   2
 -11   9   2 177.564 28.0665  -1
   7   9   2 177.564 28.0665   2
  -9   9   2 323.806 35.3286  -1
   5   9   2 323.806 35.3286   2
  -7   9   2 73.7419 28.3595  -1
   3   9   2 73.7419 28.3595   2
  -5   9   2 53.9707 26.2925  -1
   1   9   2 53.9707 26.2925   2
  -3   9   2 67.9447 60.0629  -1
  -1   9   2 67.9447 60.0629   2
  -1   9   2 85.4587 65.7769  -1
  -3   9   2 85.4587 65.7769   2
   1   9   2 87.7479 69.9497  -1
  -5   9   2 87.7479 69.9497   2
   3   9   2 93.2954 52.7118  -1
  -7   9   2 93.2954 52.7118   2
   5   9   2 141.054 76.8663  -1
  -9   9   2 141.054 76.8663   2
   9   9   2 167.348 89.5096  -1
 -13   9   2 167.348 89.5096   2
  11   9   2 115.436 72.5816  -1
 -15   9   2 115.436 72.5816   2
  13   9   2 273.164 35.3342  -1
 -17   9   2 273.164 35.3342   2
  15   9   2 346.153 39.0654  -1
 -19   9   2 346.153 39.0654   2
  17   9   2 192.447 31.3477  -1
 -21   9   2 192.447 31.3477   2
 -14  10   2 39.6985 26.6527  -1
  10  10   2 39.6985 26.6527   2
 -12  10   2 154.906 31.3277  -1
   8  10   2 154.906 31.3277   2
 -10  10   2 278.429 33.9161  -1
   6  10   2 278.429 33.9161   2
   4  10   2 56.4541 29.6906  -1
  -8  10   2 56.4541 29.6906   2
   6  10   2 267.162 31.8581  -1
 -10  10   2 267.162 31.8581   2
   8  10   2 139.241 27.1521  -1
 -12  10   2 139.241 27.1521   2
  10  10   2 83.9806 25.9993  -1
 -14  10   2 83.9806 25.9993   2
 -36   0   3 91.1901 20.5824   2
 -34   0   3 35.5232 17.6453   2
 -32   0   3 18.0042 17.6718   2
 -30   0   3 -1.1914 17.6225   2
 -28   0   3 60.4897 17.8971   2
 -26   0   3 21.1308 7.42208   2
 -22   0   3 162.741 12.8318   2
 -20   0   3 174.726 22.8302   2
 -18   0   3 267.148 21.7211   2
 -16   0   3 542.048 37.7492   2
 -14   0   3 1590.62 47.1069   2
 -12   0   3 1432.57 49.9608   2
 -10   0   3 1496.91 44.0303   2
  -8   0   3 1171.29 33.2922   2
  -6   0   3 754.503 26.6102   2
  -4   0   3 1672.40 40.5330   2
  -2   0   3 2662.81 67.9064   2
   0   0   3 1759.89 44.6893   2
   2   0   3 1303.13 37.3755   2
   4   0   3 946.197 29.2127   2
   6   0   3 213.144 10.5890   2
   8   0   3 185.126 10.4727   2
  10   0   3 14.3568 6.18890   2
  12   0   3 121.470 9.20033   2
  14   0   3 414.887 19.7852   2
  16   0   3 504.301 22.5316   2
  18   0   3 393.816 19.3560   2
  18   0   3 418.243 139.072  -1
 -24   0   3 418.243 139.072   2
  20   0   3 318.437 17.7270   2
  22   0   3 230.017 15.8688   2
  24   0   3 313.398 27.5044   2
  26   0   3 510.636 35.0802   2
  28   0   3 611.433 31.4878   2
  30   0   3 522.105 27.5931   2
 -35   1   3 131.959 15.1696   2
 -33   1   3 159.209 22.0870   2
 -31   1   3 284.380 16.3745   2
 -29   1   3 582.857 24.0255   2
 -27   1   3 452.490 20.1356   2
 -23   1   3 429.380 18.2063   2
 -21   1   3 555.279 20.0538   2
 -11   1   3 158.896 6.46190   2
  -9   1   3 152.173 6.24607   2
  -7   1   3 260.492 8.22363   2
  -5   1   3 559.595 11.8263   2
  -5   1   3 1757.06 151.412  -1
   1   1   3 1757.06 151.412   2
  -3   1   3 1249.08 22.8134   2
  -3   1   3 2979.77 148.518  -1
  -1   1   3 2979.77 148.518   2
   3   1   3 1605.61 31.3966   2
   5   1   3 1796.59 33.5163   2
   7   1   3 1247.86 26.8094   2
   9   1   3 1369.04 33.8871   2
   9   1   3 1577.54 177.116  -1
 -13   1   3 1577.54 177.116   2
  11   1   3 1401.97 37.2037   2
  11   1   3 1739.76 104.610  -1
 -15   1   3 1739.76 104.610   2
  11   1   3 1982.27 168.267  -1
 -17   1   3 1982.27 168.267   2
  13   1   3 1522.06 43.4539   2
  15   1   3 1006.66 34.2346   2
  15   1   3 1738.37 141.942  -1
 -19   1   3 1738.37 141.942   2
  17   1   3 675.487 20.0812   2
  19   1   3 495.923 15.8845   2
  19   1   3 786.625 136.375  -1
 -25   1   3 786.625 136.375   2
  21   1   3 183.779 12.1269   2
  23   1   3 53.7172 7.78352   2
  25   1   3 59.6056 6.61703   2
  27   1   3 -2.1120 7.58841   2
  29   1   3 2.23725 7.29288   2
  31   1   3 11.9879 6.07718   2
 -36   2   3 78.7297 12.0347   2
 -34   2   3 42.5453 11.9269   2
 -32   2   3 92.5604 9.69869   2
 -30   2   3 14.0118 8.75976   2
 -28   2   3 23.2183 8.81232   2
 -26   2   3 13.4611 8.60656   2
 -24   2   3 42.6682 13.6797   2
 -22   2   3 71.5042 11.9559   2
 -20   2   3 164.115 13.3619   2
 -18   2   3 615.258 24.9502   2
 -10   2   3 1855.80 41.2780   2
  -8   2   3 1896.50 43.2182   2
  -8   2   3 2369.77 208.716  -1
   4   2   3 2369.77 208.716   2
  -6   2   3 2260.14 46.0663   2
  -4   2   3 1166.53 23.2022   2
  -2   2   3 572.349 14.3384   2
   0   2   3 1018.83 22.8725   2
   2   2   3 652.304 14.5017   2
   6   2   3 257.794 8.25068   2
   6   2   3 1832.79 107.481  -1
 -12   2   3 1832.79 107.481   2
   8   2   3 338.141 10.0781   2
   8   2   3 1405.60 158.153  -1
 -14   2   3 1405.60 158.153   2
  10   2   3 165.120 135.232  -1
 -16   2   3 165.120 135.232   2
  10   2   3 48.5143 4.58702   2
  12   2   3 16.3259 4.10284   2
  14   2   3 76.1765 6.36232   2
  16   2   3 265.996 10.4218   2
  18   2   3 701.274 21.9503   2
  20   2   3 477.040 16.9567   2
  22   2   3 594.700 19.4946   2
  24   2   3 778.306 24.2193   2
  26   2   3 519.740 18.7045   2
  28   2   3 349.811 16.4498   2
  30   2   3 189.713 12.0281   2
 -35   3   3 65.1472 11.1885   2
 -33   3   3 123.626 10.5144   2
 -31   3   3 287.500 17.3470   2
 -29   3   3 423.759 20.4021   2
 -27   3   3 373.195 19.2332   2
 -25   3   3 776.444 28.0431   2
 -23   3   3 386.142 29.3134   2
 -21   3   3 451.720 25.6938   2
 -17   3   3 201.988 15.4588   2
 -15   3   3 85.0616 6.21492   2
 -13   3   3 66.8072 5.26039   2
 -11   3   3 180.301 8.81851   2
  -9   3   3 357.806 14.2756   2
  -7   3   3 233.433 8.43999   2
  -5   3   3 223.985 8.99184   2
  -3   3   3 487.778 13.0520   2
  -1   3   3 1062.69 26.8345   2
   1   3   3 1414.64 39.2109   2
   3   3   3 1814.53 38.2393   2
   5   3   3 1705.45 36.5730   2
   7   3   3 1853.00 46.1155   2
   9   3   3 1255.11 41.9480   2
  11   3   3 1009.57 25.9662   2
  13   3   3 367.293 13.9528   2
  15   3   3 405.457 18.0822   2
  15   3   3 446.697 50.2284  -1
 -19   3   3 446.697 50.2284   2
  17   3   3 619.242 25.8486   2
  19   3   3 911.464 27.2045   2
  21   3   3 259.486 13.5940   2
  23   3   3 191.138 10.4229   2
  25   3   3 117.858 9.10146   2
  27   3   3 22.5089 6.02877   2
  29   3   3 -3.6052 8.40978   2
 -34   4   3 56.0300 8.30953   2
 -32   4   3 36.9979 8.71484   2
 -30   4   3 49.6912 10.1379   2
 -28   4   3 83.2130 11.0823   2
 -26   4   3 64.6726 10.8823   2
 -24   4   3 162.297 36.2406   2
 -22   4   3 225.434 37.0858   2
 -20   4   3 460.343 31.7304   2
 -18   4   3 1004.42 45.1558   2
 -16   4   3 654.611 27.9917   2
 -14   4   3 709.663 34.9139   2
 -12   4   3 467.353 16.2896   2
 -10   4   3 1018.87 28.6620   2
  -8   4   3 818.043 23.5271   2
  -6   4   3 1288.60 38.3406   2
  -4   4   3 1310.47 38.4677   2
  -2   4   3 676.594 19.0094   2
   0   4   3 786.881 21.5236   2
   2   4   3 691.488 20.2863   2
   4   4   3 473.983 15.9488   2
   6   4   3 330.053 13.2784   2
   8   4   3 153.528 7.85738   2
  10   4   3 229.884 10.0252   2
  12   4   3 36.4958 7.03248   2
  14   4   3 99.3414 7.98112   2
  16   4   3 146.803 11.1058   2
  18   4   3 161.708 10.3460   2
  20   4   3 116.079 9.09976   2
  22   4   3 274.812 13.9327   2
  24   4   3 269.715 13.1278   2
  26   4   3 335.079 17.7522   2
  28   4   3 283.252 15.4181   2
 -31   5   3 178.683 13.2315   2
 -29   5   3 183.992 14.3104   2
 -27   5   3 134.437 12.1655   2
 -25   5   3 242.711 19.4630   2
 -23   5   3 244.943 27.2284   2
 -21   5   3 552.536 35.4633   2
 -19   5   3 328.929 26.9557   2
 -17   5   3 388.630 31.2402   2
 -15   5   3 470.264 28.6187   2
 -13   5   3 362.599 22.5793   2
 -11   5   3 66.7701 9.64281   2
  -9   5   3 168.219 11.6016   2
  -7   5   3 543.591 24.6404   2
  -7   5   3 968.545 89.0534  -1
   1   5   3 968.545 89.0534   2
  -5   5   3 609.681 26.8825   2
  -3   5   3 380.445 18.6529   2
  -1   5   3 316.768 12.9111   2
   3   5   3 184.144 10.8883   2
   5   5   3 172.564 10.7230   2
   7   5   3 609.149 23.6629   2
   9   5   3 680.069 26.2195   2
  11   5   3 1117.12 43.7822   2
  13   5   3 536.628 22.5997   2
  15   5   3 613.823 24.6904   2
  17   5   3 421.412 22.2681   2
  19   5   3 434.398 20.3990   2
  21   5   3 92.6727 10.6777   2
  23   5   3 99.6024 10.9721   2
  25   5   3 38.3405 9.01095   2
  27   5   3 54.3458 8.55750   2
 -30   6   3 68.3706 10.8344   2
 -28   6   3 16.6963 11.6775   2
 -26   6   3 31.9485 12.4486   2
 -24   6   3 90.4621 35.6367   2
 -22   6   3 164.924 39.4859   2
 -20   6   3 99.7286 32.6018   2
 -18   6   3 141.576 32.1705   2
 -16   6   3 256.549 48.4163   2
 -14   6   3 640.486 51.6104   2
 -12   6   3 416.999 40.6433   2
 -12   6   3 586.463 67.2729  -1
   6   6   3 586.463 67.2729   2
 -10   6   3 650.513 45.8122   2
  -8   6   3 700.136 31.0211   2
  -6   6   3 906.201 38.0755   2
  -6   6   3 1209.95 102.508  -1
   0   6   3 1209.95 102.508   2
  -4   6   3 810.039 35.0975   2
  -2   6   3 573.904 27.6863   2
   2   6   3 254.010 13.0668   2
   4   6   3 411.744 18.3643   2
   8   6   3 46.7896 8.23143   2
  10   6   3 106.468 10.1512   2
  12   6   3 107.174 11.0512   2
  14   6   3 176.676 13.8428   2
  16   6   3 272.638 17.0483   2
  18   6   3 158.886 15.0930   2
  20   6   3 168.895 14.1750   2
  22   6   3 136.391 11.8269   2
  24   6   3 160.052 12.4647   2
 -27   7   3 151.635 16.1201   2
 -25   7   3 159.329 15.0680   2
 -23   7   3 79.7610 17.4988   2
 -21   7   3 245.399 41.6758   2
 -19   7   3 117.792 32.5470   2
 -17   7   3 149.481 32.4930   2
 -15   7   3 141.450 40.2975   2
 -13   7   3 141.720 27.7607   2
 -11   7   3 147.021 26.1326   2
  -9   7   3 83.9288 21.0371   2
  -7   7   3 37.0140 17.7618   2
  -5   7   3 118.577 12.4492   2
  -3   7   3 234.141 60.6826  -1
  -3   7   3 234.141 60.6826   2
  -1   7   3 258.627 25.7369   2
   1   7   3 290.512 23.6041   2
   3   7   3 493.223 26.2331   2
   5   7   3 492.437 21.4895   2
   7   7   3 534.069 23.6707   2
   9   7   3 338.005 19.4715   2
  11   7   3 390.247 20.6481   2
  13   7   3 394.499 19.8516   2
  15   7   3 270.360 17.4153   2
  17   7   3 74.2626 11.0426   2
  19   7   3 168.655 13.3048   2
  21   7   3 149.367 12.2032   2
  23   7   3 155.888 11.9719   2
 -24   8   3 121.891 17.2419   2
 -22   8   3 72.8522 16.1074   2
 -20   8   3 62.5823 34.0823   2
 -18   8   3 85.3084 33.7227   2
 -16   8   3 172.125 32.7149   2
 -14   8   3 193.320 44.8130   2
 -12   8   3 279.638 34.7494   2
 -10   8   3 258.439 31.5310   2
 -10   8   3 601.447 105.075  -1
   6   8   3 601.447 105.075   2
  -6   8   3 292.544 45.2135   2
  -4   8   3 335.975 23.2962   2
  -2   8   3 316.413 23.5391   2
   0   8   3 233.149 20.7483   2
   2   8   3 196.617 20.2716   2
   4   8   3 595.477 107.871  -1
  -8   8   3 595.477 107.871   2
   4   8   3 179.462 20.0077   2
   8   8   3 161.122 12.5435   2
  10   8   3 115.198 11.5456   2
  12   8   3 51.1444 8.86363   2
  14   8   3 21.2749 8.96653   2
  16   8   3 44.8286 9.33290   2
  18   8   3 94.2833 10.1013   2
 -19   9   3 108.222 16.6008   2
 -15   9   3 95.6488 32.9971   2
 -13   9   3 54.0293 27.5409   2
 -11   9   3 81.2510 35.6870   2
  -9   9   3 69.8229 26.0091   2
  -7   9   3 155.297 36.1533   2
  -5   9   3 129.445 32.9537   2
  -3   9   3 132.275 30.5322   2
  -1   9   3 70.1023 27.5916   2
   1   9   3 59.7765 12.5017   2
   3   9   3 34.5430 13.0908   2
   5   9   3 58.4059 14.4178   2
   7   9   3 47.2345 13.8012   2
   9   9   3 95.2910 17.1531   2
  11   9   3 128.831 14.7671   2
  13   9   3 157.846 17.0921   2
  15   9   3 149.138 17.6923   2
 -12  10   3 26.1436 11.4908   2
   6  10   3 53.7102 13.9422   2
   8  10   3 44.6194 13.2458   2
 -36   0   4 26.4039 16.5491   2
 -34   0   4 3.35759 15.6355   2
 -28   0   4 867.436 81.3677  -1
  22   0   4 867.436 81.3677   2
 -24   0   4 664.468 47.4791  -1
  18   0   4 664.468 47.4791   2
 -22   0   4 507.750 39.3890  -1
  16   0   4 507.750 39.3890   2
 -20   0   4 422.096 36.1299  -1
  14   0   4 422.096 36.1299   2
 -18   0   4 423.695 34.8122  -1
  12   0   4 423.695 34.8122   2
 -16   0   4 449.250 29.2415  -1
  10   0   4 449.250 29.2415   2
 -14   0   4 718.787 42.1592  -1
   8   0   4 718.787 42.1592   2
 -12   0   4 1650.63 47.8239  -1
   6   0   4 1650.63 47.8239   2
 -10   0   4 1309.85 37.8801  -1
   4   0   4 1309.85 37.8801   2
  -8   0   4 2683.91 76.8237  -1
   2   0   4 2683.91 76.8237   2
  -6   0   4 1601.64 49.1875  -1
   0   0   4 1601.64 49.1875   2
  -4   0   4 2473.11 74.1764  -1
  -2   0   4 2473.11 74.1764   2
  -2   0   4 2699.35 79.4764  -1
  -4   0   4 2699.35 79.4764   2
   0   0   4 1659.99 63.2217  -1
  -6   0   4 1659.99 63.2217   2
   2   0   4 3319.15 110.409  -1
  -8   0   4 3319.15 110.409   2
   4   0   4 1456.23 57.0611  -1
 -10   0   4 1456.23 57.0611   2
   6   0   4 1695.95 78.0371  -1
 -12   0   4 1695.95 78.0371   2
   8   0   4 801.853 44.8622  -1
 -14   0   4 801.853 44.8622   2
  10   0   4 530.082 38.5581  -1
 -16   0   4 530.082 38.5581   2
  12   0   4 446.928 40.1831  -1
 -18   0   4 446.928 40.1831   2
  14   0   4 375.281 41.7873  -1
 -20   0   4 375.281 41.7873   2
  16   0   4 495.039 48.9010  -1
 -22   0   4 495.039 48.9010   2
  18   0   4 659.980 58.7986  -1
 -24   0   4 659.980 58.7986   2
  20   0   4 981.766 39.2724   2
  20   0   4 992.012 77.2263  -1
 -26   0   4 992.012 77.2263   2
  22   0   4 728.624 66.4293  -1
 -28   0   4 728.624 66.4293   2
  24   0   4 747.222 36.6955   2
  24   0   4 798.203 69.7838  -1
 -30   0   4 798.203 69.7838   2
  26   0   4 546.451 29.2139   2
  26   0   4 453.491 53.8788  -1
 -32   0   4 453.491 53.8788   2
  28   0   4 348.721 21.6847   2
 -35   1   4 124.392 14.1233   2
 -33   1   4 219.922 19.6238   2
 -33   1   4 208.477 55.5749  -1
  27   1   4 208.477 55.5749   2
 -31   1   4 156.803 55.3648  -1
  25   1   4 156.803 55.3648   2
 -27   1   4 734.606 57.4520  -1
  21   1   4 734.606 57.4520   2
 -25   1   4 485.849 27.2968  -1
  19   1   4 485.849 27.2968   2
 -23   1   4 584.526 33.0345  -1
  17   1   4 584.526 33.0345   2
 -21   1   4 553.784 42.5135  -1
  15   1   4 553.784 42.5135   2
 -19   1   4 632.415 32.6396  -1
  13   1   4 632.415 32.6396   2
 -17   1   4 650.306 27.2180  -1
  11   1   4 650.306 27.2180   2
 -15   1   4 475.843 27.4566  -1
   9   1   4 475.843 27.4566   2
 -13   1   4 1826.67 47.8307  -1
   7   1   4 1826.67 47.8307   2
 -11   1   4 1083.56 28.8344  -1
   5   1   4 1083.56 28.8344   2
  -9   1   4 1651.46 37.6750  -1
   3   1   4 1651.46 37.6750   2
  -7   1   4 1500.68 33.9719  -1
   1   1   4 1500.68 33.9719   2
  -5   1   4 2539.00 52.1626  -1
  -1   1   4 2539.00 52.1626   2
  -3   1   4 2032.87 43.8567  -1
  -3   1   4 2032.87 43.8567   2
  -1   1   4 2598.59 58.6315  -1
  -5   1   4 2598.59 58.6315   2
   1   1   4 1150.68 30.5765  -1
  -7   1   4 1150.68 30.5765   2
   3   1   4 1285.87 43.8902  -1
  -9   1   4 1285.87 43.8902   2
   5   1   4 899.852 38.2538  -1
 -11   1   4 899.852 38.2538   2
   7   1   4 1486.85 66.1865  -1
 -13   1   4 1486.85 66.1865   2
   9   1   4 502.694 28.7207  -1
 -15   1   4 502.694 28.7207   2
  11   1   4 634.814 32.6437  -1
 -17   1   4 634.814 32.6437   2
  13   1   4 546.166 32.1485  -1
 -19   1   4 546.166 32.1485   2
  15   1   4 569.972 34.4438  -1
 -21   1   4 569.972 34.4438   2
  17   1   4 558.055 51.1243  -1
 -23   1   4 558.055 51.1243   2
  19   1   4 468.267 29.5582  -1
 -25   1   4 468.267 29.5582   2
  21   1   4 693.926 31.0381  -1
 -27   1   4 693.926 31.0381   2
  23   1   4 2.77874 7.01446   2
  23   1   4 545.186 41.0676  -1
 -29   1   4 545.186 41.0676   2
  25   1   4 125.665 31.3228  -1
 -31   1   4 125.665 31.3228   2
  29   1   4 12.1710 8.44587   2
 -34   2   4 9.25400 11.9287   2
 -34   2   4 315.624 48.9162  -1
  28   2   4 315.624 48.9162   2
 -32   2   4 8.33794 13.2745   2
 -32   2   4 299.200 50.6060  -1
  26   2   4 299.200 50.6060   2
 -30   2   4 300.622 53.4660  -1
  24   2   4 300.622 53.4660   2
 -28   2   4 285.096 55.2946  -1
  22   2   4 285.096 55.2946   2
 -26   2   4 473.219 27.0412  -1
  20   2   4 473.219 27.0412   2
 -24   2   4 414.908 25.4622  -1
  18   2   4 414.908 25.4622   2
 -22   2   4 891.696 40.6654  -1
  16   2   4 891.696 40.6654   2
 -20   2   4 1201.59 38.9258  -1
  14   2   4 1201.59 38.9258   2
 -18   2   4 974.380 38.1972  -1
  12   2   4 974.380 38.1972   2
 -16   2   4 1326.77 77.5097  -1
  10   2   4 1326.77 77.5097   2
 -14   2   4 947.732 39.5157  -1
   8   2   4 947.732 39.5157   2
 -12   2   4 1285.86 40.7118  -1
   6   2   4 1285.86 40.7118   2
 -10   2   4 1337.85 36.2910  -1
   4   2   4 1337.85 36.2910   2
  -8   2   4 1418.67 34.5495  -1
   2   2   4 1418.67 34.5495   2
  -6   2   4 856.925 22.6633  -1
   0   2   4 856.925 22.6633   2
  -4   2   4 1056.34 29.4435  -1
  -2   2   4 1056.34 29.4435   2
  -2   2   4 1067.50 34.3340  -1
  -4   2   4 1067.50 34.3340   2
   0   2   4 859.546 29.9412  -1
  -6   2   4 859.546 29.9412   2
   2   2   4 1639.70 48.3146  -1
  -8   2   4 1639.70 48.3146   2
   4   2   4 1387.32 46.8587  -1
 -10   2   4 1387.32 46.8587   2
   6   2   4 1475.70 45.9975  -1
 -12   2   4 1475.70 45.9975   2
   8   2   4 1201.69 44.0906  -1
 -14   2   4 1201.69 44.0906   2
  10   2   4 1264.84 64.3388  -1
 -16   2   4 1264.84 64.3388   2
  12   2   4 1304.64 67.6614  -1
 -18   2   4 1304.64 67.6614   2
  14   2   4 1246.22 53.1108  -1
 -20   2   4 1246.22 53.1108   2
  16   2   4 700.833 40.4314  -1
 -22   2   4 700.833 40.4314   2
  18   2   4 355.204 34.6564  -1
 -24   2   4 355.204 34.6564   2
  20   2   4 330.882 28.6760  -1
 -26   2   4 330.882 28.6760   2
  22   2   4 235.423 26.6081  -1
 -28   2   4 235.423 26.6081   2
  24   2   4 345.022 24.4294  -1
 -30   2   4 345.022 24.4294   2
 -33   3   4 194.672 13.4427   2
 -31   3   4 235.551 54.9213  -1
  25   3   4 235.551 54.9213   2
 -29   3   4 356.709 64.5838  -1
  23   3   4 356.709 64.5838   2
 -27   3   4 214.809 60.4464  -1
  21   3   4 214.809 60.4464   2
 -25   3   4 307.926 58.4261  -1
  19   3   4 307.926 58.4261   2
 -23   3   4 616.559 65.6905  -1
  17   3   4 616.559 65.6905   2
 -21   3   4 775.023 35.1601  -1
  15   3   4 775.023 35.1601   2
 -19   3   4 658.932 30.4901  -1
  13   3   4 658.932 30.4901   2
 -17   3   4 723.118 34.8534  -1
  11   3   4 723.118 34.8534   2
 -15   3   4 424.023 28.8774  -1
   9   3   4 424.023 28.8774   2
 -13   3   4 844.054 34.5982  -1
   7   3   4 844.054 34.5982   2
 -11   3   4 1109.83 41.5922  -1
   5   3   4 1109.83 41.5922   2
  -9   3   4 984.954 31.3281  -1
   3   3   4 984.954 31.3281   2
  -7   3   4 1105.44 35.9828  -1
   1   3   4 1105.44 35.9828   2
  -5   3   4 1721.46 53.4581  -1
  -1   3   4 1721.46 53.4581   2
  -3   3   4 1690.44 55.7378  -1
  -3   3   4 1690.44 55.7378   2
  -1   3   4 1787.90 70.7201  -1
  -5   3   4 1787.90 70.7201   2
   1   3   4 1014.50 45.4252  -1
  -7   3   4 1014.50 45.4252   2
   3   3   4 781.864 30.8997  -1
  -9   3   4 781.864 30.8997   2
   5   3   4 825.041 36.9470  -1
 -11   3   4 825.041 36.9470   2
   7   3   4 597.412 53.2198  -1
 -13   3   4 597.412 53.2198   2
   9   3   4 481.257 28.9387  -1
 -15   3   4 481.257 28.9387   2
  11   3   4 737.805 37.3677  -1
 -17   3   4 737.805 37.3677   2
  13   3   4 567.628 35.0793  -1
 -19   3   4 567.628 35.0793   2
  15   3   4 577.900 48.3427  -1
 -21   3   4 577.900 48.3427   2
  17   3   4 510.211 48.2290  -1
 -23   3   4 510.211 48.2290   2
  19   3   4 429.980 35.3131  -1
 -25   3   4 429.980 35.3131   2
  21   3   4 391.228 27.7635  -1
 -27   3   4 391.228 27.7635   2
  23   3   4 385.767 26.8302  -1
 -29   3   4 385.767 26.8302   2
  25   3   4 243.608 23.9690  -1
 -31   3   4 243.608 23.9690   2
  27   3   4 15.3065 6.23928   2
 -32   4   4 12.7990 7.19444   2
 -32   4   4 290.142 46.5420  -1
  26   4   4 290.142 46.5420   2
 -30   4   4 419.191 56.5848  -1
  24   4   4 419.191 56.5848   2
 -28   4   4 403.539 56.9625  -1
  22   4   4 403.539 56.9625   2
 -26   4   4 674.314 32.4029  -1
  20   4   4 674.314 32.4029   2
 -24   4   4 550.624 36.6061  -1
  18   4   4 550.624 36.6061   2
 -22   4   4 670.105 54.5835  -1
  16   4   4 670.105 54.5835   2
 -20   4   4 556.847 29.7343  -1
  14   4   4 556.847 29.7343   2
 -18   4   4 348.708 24.9347  -1
  12   4   4 348.708 24.9347   2
 -16   4   4 315.907 22.8170  -1
  10   4   4 315.907 22.8170   2
 -14   4   4 383.797 29.1589  -1
   8   4   4 383.797 29.1589   2
 -12   4   4 719.495 28.0849  -1
   6   4   4 719.495 28.0849   2
 -10   4   4 906.743 30.7753  -1
   4   4   4 906.743 30.7753   2
  -8   4   4 1033.64 46.9400  -1
   2   4   4 1033.64 46.9400   2
  -6   4   4 1073.63 40.5464  -1
   0   4   4 1073.63 40.5464   2
  -4   4   4 1144.03 37.4122  -1
  -2   4   4 1144.03 37.4122   2
  -2   4   4 1242.51 44.6043  -1
  -4   4   4 1242.51 44.6043   2
   0   4   4 1114.38 40.2764  -1
  -6   4   4 1114.38 40.2764   2
   2   4   4 1018.75 37.8398  -1
  -8   4   4 1018.75 37.8398   2
   4   4   4 925.346 34.9356  -1
 -10   4   4 925.346 34.9356   2
   6   4   4 551.676 33.9725  -1
 -12   4   4 551.676 33.9725   2
   8   4   4 516.583 82.7730  -1
 -14   4   4 516.583 82.7730   2
  10   4   4 461.870 36.7704  -1
 -16   4   4 461.870 36.7704   2
  12   4   4 474.593 39.8372  -1
 -18   4   4 474.593 39.8372   2
  14   4   4 773.509 53.4515  -1
 -20   4   4 773.509 53.4515   2
  16   4   4 543.406 48.4486  -1
 -22   4   4 543.406 48.4486   2
  18   4   4 332.906 45.4587  -1
 -24   4   4 332.906 45.4587   2
  20   4   4 198.584 92.8568  -1
 -26   4   4 198.584 92.8568   2
  22   4   4 341.385 29.7849  -1
 -28   4   4 341.385 29.7849   2
  24   4   4 280.377 26.4529  -1
 -30   4   4 280.377 26.4529   2
 -31   5   4 100.243 10.3944   2
 -29   5   4 103.043 54.7126  -1
  23   5   4 103.043 54.7126   2
 -27   5   4 100.316 58.6079  -1
  21   5   4 100.316 58.6079   2
 -25   5   4 235.341 54.6641  -1
  19   5   4 235.341 54.6641   2
 -23   5   4 311.543 42.1251  -1
  17   5   4 311.543 42.1251   2
 -21   5   4 545.228 38.1480  -1
  15   5   4 545.228 38.1480   2
 -19   5   4 456.022 28.7664  -1
  13   5   4 456.022 28.7664   2
 -17   5   4 603.855 30.2354  -1
  11   5   4 603.855 30.2354   2
 -15   5   4 1037.09 43.4793  -1
   9   5   4 1037.09 43.4793   2
 -13   5   4 1533.61 52.9251  -1
   7   5   4 1533.61 52.9251   2
 -11   5   4 1306.46 41.1764  -1
   5   5   4 1306.46 41.1764   2
  -9   5   4 850.002 43.6853  -1
   3   5   4 850.002 43.6853   2
  -7   5   4 410.356 20.5867  -1
   1   5   4 410.356 20.5867   2
  -5   5   4 358.369 23.4744  -1
  -1   5   4 358.369 23.4744   2
  -3   5   4 295.951 21.6458  -1
  -3   5   4 295.951 21.6458   2
  -1   5   4 289.914 21.0752  -1
  -5   5   4 289.914 21.0752   2
   1   5   4 459.550 23.9478  -1
  -7   5   4 459.550 23.9478   2
   3   5   4 681.457 30.7942  -1
  -9   5   4 681.457 30.7942   2
   5   5   4 950.467 40.7086  -1
 -11   5   4 950.467 40.7086   2
   7   5   4 1400.82 90.5898  -1
 -13   5   4 1400.82 90.5898   2
   9   5   4 1047.13 55.7244  -1
 -15   5   4 1047.13 55.7244   2
  11   5   4 628.147 48.8476  -1
 -17   5   4 628.147 48.8476   2
  13   5   4 447.260 43.3716  -1
 -19   5   4 447.260 43.3716   2
  15   5   4 555.134 50.6428  -1
 -21   5   4 555.134 50.6428   2
  17   5   4 252.601 44.6563  -1
 -23   5   4 252.601 44.6563   2
  19   5   4 249.035 48.2910  -1
 -25   5   4 249.035 48.2910   2
  21   5   4 256.457 28.6562  -1
 -27   5   4 256.457 28.6562   2
  23   5   4 130.047 24.6933  -1
 -29   5   4 130.047 24.6933   2
  25   5   4 11.9960 7.56721   2
 -28   6   4 225.698 56.2958  -1
  22   6   4 225.698 56.2958   2
 -26   6   4 208.080 22.1681  -1
  20   6   4 208.080 22.1681   2
 -24   6   4 180.526 29.4865  -1
  18   6   4 180.526 29.4865   2
 -22   6   4 240.630 24.2492  -1
  16   6   4 240.630 24.2492   2
 -20   6   4 365.018 27.0750  -1
  14   6   4 365.018 27.0750   2
 -18   6   4 264.818 27.0672  -1
  12   6   4 264.818 27.0672   2
 -16   6   4 439.459 25.8042  -1
  10   6   4 439.459 25.8042   2
 -14   6   4 273.033 23.2963  -1
   8   6   4 273.033 23.2963   2
 -12   6   4 475.412 24.7670  -1
   6   6   4 475.412 24.7670   2
 -10   6   4 729.554 28.5663  -1
   4   6   4 729.554 28.5663   2
  -8   6   4 650.502 34.2158  -1
   2   6   4 650.502 34.2158   2
  -6   6   4 555.531 30.1466  -1
   0   6   4 555.531 30.1466   2
  -4   6   4 600.556 30.8565  -1
  -2   6   4 600.556 30.8565   2
  -2   6   4 655.887 31.2924  -1
  -4   6   4 655.887 31.2924   2
   0   6   4 642.808 29.6092  -1
  -6   6   4 642.808 29.6092   2
   2   6   4 664.681 36.0826  -1
  -8   6   4 664.681 36.0826   2
   4   6   4 945.478 74.5273  -1
 -10   6   4 945.478 74.5273   2
   6   6   4 588.044 64.3758  -1
 -12   6   4 588.044 64.3758   2
   8   6   4 360.676 99.8484  -1
 -14   6   4 360.676 99.8484   2
  10   6   4 565.828 95.6822  -1
 -16   6   4 565.828 95.6822   2
  12   6   4 457.060 98.4752  -1
 -18   6   4 457.060 98.4752   2
  14   6   4 511.734 111.305  -1
 -20   6   4 511.734 111.305   2
  16   6   4 64.2236 110.653  -1
 -22   6   4 64.2236 110.653   2
  18   6   4 114.732 43.7023  -1
 -24   6   4 114.732 43.7023   2
  20   6   4 189.518 29.8158  -1
 -26   6   4 189.518 29.8158   2
  22   6   4 220.171 27.0840  -1
 -28   6   4 220.171 27.0840   2
 -27   7   4 70.8131 17.5258   2
 -25   7   4 170.093 20.0520  -1
  19   7   4 170.093 20.0520   2
 -23   7   4 191.436 21.7916  -1
  17   7   4 191.436 21.7916   2
 -21   7   4 360.668 28.1505  -1
  15   7   4 360.668 28.1505   2
 -19   7   4 245.486 28.4599  -1
  13   7   4 245.486 28.4599   2
 -17   7   4 302.438 32.5502  -1
  11   7   4 302.438 32.5502   2
 -15   7   4 455.223 26.2026  -1
   9   7   4 455.223 26.2026   2
 -13   7   4 314.581 22.6609  -1
   7   7   4 314.581 22.6609   2
 -11   7   4 424.599 32.1341  -1
   5   7   4 424.599 32.1341   2
  -9   7   4 482.133 35.3023  -1
   3   7   4 482.133 35.3023   2
  -7   7   4 433.747 33.6992  -1
   1   7   4 433.747 33.6992   2
  -5   7   4 886.072 45.2383  -1
  -1   7   4 886.072 45.2383   2
  -3   7   4 861.753 45.1226  -1
  -3   7   4 861.753 45.1226   2
  -1   7   4 822.292 43.4120  -1
  -5   7   4 822.292 43.4120   2
   1   7   4 318.030 58.6272  -1
  -7   7   4 318.030 58.6272   2
   3   7   4 323.087 59.1378  -1
  -9   7   4 323.087 59.1378   2
   5   7   4 329.811 63.4900  -1
 -11   7   4 329.811 63.4900   2
   7   7   4 276.724 67.1134  -1
 -13   7   4 276.724 67.1134   2
   9   7   4 404.459 94.0073  -1
 -15   7   4 404.459 94.0073   2
  11   7   4 221.535 94.3064  -1
 -17   7   4 221.535 94.3064   2
  13   7   4 378.320 110.205  -1
 -19   7   4 378.320 110.205   2
  15   7   4 271.046 46.8512  -1
 -21   7   4 271.046 46.8512   2
  17   7   4 181.362 45.2257  -1
 -23   7   4 181.362 45.2257   2
  19   7   4 171.099 27.4341  -1
 -25   7   4 171.099 27.4341   2
 -22   8   4 116.484 27.4394  -1
  16   8   4 116.484 27.4394   2
 -20   8   4 207.652 31.4511  -1
  14   8   4 207.652 31.4511   2
 -18   8   4 98.7532 28.6338  -1
  12   8   4 98.7532 28.6338   2
 -16   8   4 145.007 30.7534  -1
  10   8   4 145.007 30.7534   2
 -14   8   4 207.585 29.6873  -1
   8   8   4 207.585 29.6873   2
 -12   8   4 193.117 28.5933  -1
   6   8   4 193.117 28.5933   2
 -10   8   4 178.642 27.2043  -1
   4   8   4 178.642 27.2043   2
  -8   8   4 290.895 29.7741  -1
   2   8   4 290.895 29.7741   2
  -6   8   4 485.779 33.6252  -1
   0   8   4 485.779 33.6252   2
  -4   8   4 322.588 28.9419  -1
  -2   8   4 322.588 28.9419   2
  -2   8   4 257.772 56.9258  -1
  -4   8   4 257.772 56.9258   2
   0   8   4 407.949 60.5593  -1
  -6   8   4 407.949 60.5593   2
   2   8   4 250.114 59.9922  -1
  -8   8   4 250.114 59.9922   2
   4   8   4 109.033 101.462  -1
 -10   8   4 109.033 101.462   2
   6   8   4 223.413 68.4943  -1
 -12   8   4 223.413 68.4943   2
   8   8   4 249.508 95.0339  -1
 -14   8   4 249.508 95.0339   2
  10   8   4 -52.810 98.2207  -1
 -16   8   4 -52.810 98.2207   2
  12   8   4 80.7939 108.571  -1
 -18   8   4 80.7939 108.571   2
  14   8   4 254.718 46.8539  -1
 -20   8   4 254.718 46.8539   2
 -17   9   4 58.2153 26.3085  -1
  11   9   4 58.2153 26.3085   2
 -15   9   4 146.811 24.8890  -1
   9   9   4 146.811 24.8890   2
 -13   9   4 197.036 26.6836  -1
   7   9   4 197.036 26.6836   2
 -11   9   4 319.927 56.1279  -1
   5   9   4 319.927 56.1279   2
  -9   9   4 226.846 29.1061  -1
   3   9   4 226.846 29.1061   2
  -7   9   4 178.121 26.1723  -1
   1   9   4 178.121 26.1723   2
  -5   9   4 186.303 102.027  -1
  -1   9   4 186.303 102.027   2
  -3   9   4 160.471 63.4354  -1
  -3   9   4 160.471 63.4354   2
  -1   9   4 161.335 63.6653  -1
  -5   9   4 161.335 63.6653   2
   1   9   4 319.768 67.1185  -1
  -7   9   4 319.768 67.1185   2
   3   9   4 11.6817 71.7403  -1
  -9   9   4 11.6817 71.7403   2
 -34   0   5 117.505 33.4765  -1
  26   0   5 117.505 33.4765   2
 -32   0   5 214.492 39.2167  -1
  24   0   5 214.492 39.2167   2
 -30   0   5 393.240 49.8550  -1
  22   0   5 393.240 49.8550   2
 -28   0   5 493.192 24.8671  -1
  20   0   5 493.192 24.8671   2
 -26   0   5 597.060 29.2724  -1
  18   0   5 597.060 29.2724   2
 -24   0   5 970.060 38.6507  -1
  16   0   5 970.060 38.6507   2
 -22   0   5 618.445 35.6130  -1
  14   0   5 618.445 35.6130   2
 -20   0   5 993.742 37.0744  -1
  12   0   5 993.742 37.0744   2
 -18   0   5 664.541 33.9889  -1
  10   0   5 664.541 33.9889   2
 -16   0   5 1086.33 36.7968  -1
   8   0   5 1086.33 36.7968   2
 -14   0   5 1113.05 43.1785  -1
   6   0   5 1113.05 43.1785   2
 -12   0   5 872.293 35.2440  -1
   4   0   5 872.293 35.2440   2
 -10   0   5 600.642 28.1868  -1
   2   0   5 600.642 28.1868   2
  -8   0   5 371.714 19.6812  -1
   0   0   5 371.714 19.6812   2
  -6   0   5 517.914 22.9054  -1
  -2   0   5 517.914 22.9054   2
  -4   0   5 553.779 25.4640  -1
  -4   0   5 553.779 25.4640   2
  -2   0   5 515.121 23.1129  -1
  -6   0   5 515.121 23.1129   2
   0   0   5 493.984 23.2603  -1
  -8   0   5 493.984 23.2603   2
   2   0   5 783.865 39.1199  -1
 -10   0   5 783.865 39.1199   2
   4   0   5 918.137 51.9006  -1
 -12   0   5 918.137 51.9006   2
   6   0   5 1290.59 64.7373  -1
 -14   0   5 1290.59 64.7373   2
   8   0   5 1120.47 59.4077  -1
 -16   0   5 1120.47 59.4077   2
  10   0   5 444.357 39.6730  -1
 -18   0   5 444.357 39.6730   2
  12   0   5 917.512 59.8890  -1
 -20   0   5 917.512 59.8890   2
  14   0   5 843.032 64.8698  -1
 -22   0   5 843.032 64.8698   2
  16   0   5 805.631 65.1126  -1
 -24   0   5 805.631 65.1126   2
  18   0   5 552.192 55.2993  -1
 -26   0   5 552.192 55.2993   2
  20   0   5 449.856 50.6509  -1
 -28   0   5 449.856 50.6509   2
  22   0   5 336.864 46.1983  -1
 -30   0   5 336.864 46.1983   2
  24   0   5 213.218 40.4346  -1
 -32   0   5 213.218 40.4346   2
  26   0   5 97.7765 34.1636  -1
 -34   0   5 97.7765 34.1636   2
 -33   1   5 116.327 27.5506  -1
  25   1   5 116.327 27.5506   2
 -31   1   5 191.888 31.0146  -1
  23   1   5 191.888 31.0146   2
 -29   1   5 230.964 19.7028  -1
  21   1   5 230.964 19.7028   2
 -27   1   5 396.461 22.2180  -1
  19   1   5 396.461 22.2180   2
 -25   1   5 249.386 16.7261  -1
  17   1   5 249.386 16.7261   2
 -23   1   5 204.939 15.8108  -1
  15   1   5 204.939 15.8108   2
 -21   1   5 247.510 15.5434  -1
  13   1   5 247.510 15.5434   2
 -19   1   5 330.062 15.3630  -1
  11   1   5 330.062 15.3630   2
 -17   1   5 256.441 18.2617  -1
   9   1   5 256.441 18.2617   2
 -15   1   5 723.184 23.9593  -1
   7   1   5 723.184 23.9593   2
 -13   1   5 1044.02 27.8179  -1
   5   1   5 1044.02 27.8179   2
 -11   1   5 1012.71 32.4342  -1
   3   1   5 1012.71 32.4342   2
  -9   1   5 1156.83 30.3268  -1
   1   1   5 1156.83 30.3268   2
  -7   1   5 1170.29 33.2449  -1
  -1   1   5 1170.29 33.2449   2
  -5   1   5 1201.89 37.1466  -1
  -3   1   5 1201.89 37.1466   2
  -3   1   5 1041.15 31.0580  -1
  -5   1   5 1041.15 31.0580   2
  -1   1   5 965.314 28.3481  -1
  -7   1   5 965.314 28.3481   2
   1   1   5 1024.93 34.9804  -1
  -9   1   5 1024.93 34.9804   2
   3   1   5 952.760 33.5412  -1
 -11   1   5 952.760 33.5412   2
   5   1   5 783.927 30.2050  -1
 -13   1   5 783.927 30.2050   2
   7   1   5 648.139 30.0675  -1
 -15   1   5 648.139 30.0675   2
   9   1   5 239.742 24.1061  -1
 -17   1   5 239.742 24.1061   2
  11   1   5 264.437 34.5963  -1
 -19   1   5 264.437 34.5963   2
  13   1   5 209.542 27.0826  -1
 -21   1   5 209.542 27.0826   2
  15   1   5 231.701 29.2446  -1
 -23   1   5 231.701 29.2446   2
  17   1   5 136.675 30.3876  -1
 -25   1   5 136.675 30.3876   2
  19   1   5 384.597 34.7267  -1
 -27   1   5 384.597 34.7267   2
  21   1   5 258.077 31.3250  -1
 -29   1   5 258.077 31.3250   2
  23   1   5 207.954 28.3238  -1
 -31   1   5 207.954 28.3238   2
  25   1   5 134.640 25.8186  -1
 -33   1   5 134.640 25.8186   2
 -34   2   5 47.3092 11.1591   2
 -32   2   5 376.561 18.4877  -1
  24   2   5 376.561 18.4877   2
 -30   2   5 343.243 19.6658  -1
  22   2   5 343.243 19.6658   2
 -28   2   5 451.873 23.5254  -1
  20   2   5 451.873 23.5254   2
 -26   2   5 546.226 26.2138  -1
  18   2   5 546.226 26.2138   2
 -24   2   5 586.417 24.0595  -1
  16   2   5 586.417 24.0595   2
 -22   2   5 404.971 20.8517  -1
  14   2   5 404.971 20.8517   2
 -20   2   5 759.588 26.7198  -1
  12   2   5 759.588 26.7198   2
 -18   2   5 277.983 18.6221  -1
  10   2   5 277.983 18.6221   2
 -16   2   5 625.772 25.7898  -1
   8   2   5 625.772 25.7898   2
 -14   2   5 473.337 18.5598  -1
   6   2   5 473.337 18.5598   2
 -12   2   5 613.238 18.2992  -1
   4   2   5 613.238 18.2992   2
 -10   2   5 632.533 18.3325  -1
   2   2   5 632.533 18.3325   2
  -8   2   5 919.345 30.5040  -1
   0   2   5 919.345 30.5040   2
  -6   2   5 788.189 25.6253  -1
  -2   2   5 788.189 25.6253   2
  -4   2   5 489.422 23.3863  -1
  -4   2   5 489.422 23.3863   2
  -2   2   5 850.486 36.5408  -1
  -6   2   5 850.486 36.5408   2
   0   2   5 1066.70 43.7139  -1
  -8   2   5 1066.70 43.7139   2
   2   2   5 856.498 40.2509  -1
 -10   2   5 856.498 40.2509   2
   4   2   5 720.172 25.8402  -1
 -12   2   5 720.172 25.8402   2
   6   2   5 568.295 28.7019  -1
 -14   2   5 568.295 28.7019   2
   8   2   5 637.834 32.8872  -1
 -16   2   5 637.834 32.8872   2
  10   2   5 384.023 28.1271  -1
 -18   2   5 384.023 28.1271   2
  12   2   5 772.538 39.0174  -1
 -20   2   5 772.538 39.0174   2
  14   2   5 415.170 31.4494  -1
 -22   2   5 415.170 31.4494   2
  16   2   5 555.254 36.5560  -1
 -24   2   5 555.254 36.5560   2
  18   2   5 408.136 32.7336  -1
 -26   2   5 408.136 32.7336   2
  20   2   5 215.486 22.7082  -1
 -28   2   5 215.486 22.7082   2
  22   2   5 317.269 31.7036  -1
 -30   2   5 317.269 31.7036   2
  24   2   5 278.644 41.1034  -1
 -32   2   5 278.644 41.1034   2
 -33   3   5 86.4754 12.3815   2
 -31   3   5 163.020 15.5149  -1
  23   3   5 163.020 15.5149   2
 -29   3   5 104.135 17.2613  -1
  21   3   5 104.135 17.2613   2
 -27   3   5 95.0350 18.4535  -1
  19   3   5 95.0350 18.4535   2
 -25   3   5 169.422 20.5059  -1
  17   3   5 169.422 20.5059   2
 -23   3   5 210.801 24.2320  -1
  15   3   5 210.801 24.2320   2
 -21   3   5 415.552 23.3455  -1
  13   3   5 415.552 23.3455   2
 -19   3   5 654.273 28.0813  -1
  11   3   5 654.273 28.0813   2
 -17   3   5 1336.18 49.7870  -1
   9   3   5 1336.18 49.7870   2
 -15   3   5 769.632 28.6885  -1
   7   3   5 769.632 28.6885   2
 -13   3   5 598.681 23.8899  -1
   5   3   5 598.681 23.8899   2
 -11   3   5 660.734 27.4896  -1
   3   3   5 660.734 27.4896   2
  -9   3   5 1014.16 32.6173  -1
   1   3   5 1014.16 32.6173   2
  -7   3   5 946.493 37.4109  -1
  -1   3   5 946.493 37.4109   2
  -5   3   5 826.392 33.4960  -1
  -3   3   5 826.392 33.4960   2
  -3   3   5 829.445 33.5668  -1
  -5   3   5 829.445 33.5668   2
  -1   3   5 985.978 38.0696  -1
  -7   3   5 985.978 38.0696   2
   1   3   5 948.263 43.8605  -1
  -9   3   5 948.263 43.8605   2
   3   3   5 567.549 24.2542  -1
 -11   3   5 567.549 24.2542   2
   5   3   5 509.587 24.3892  -1
 -13   3   5 509.587 24.3892   2
   7   3   5 649.442 40.1111  -1
 -15   3   5 649.442 40.1111   2
   9   3   5 1033.49 44.5768  -1
 -17   3   5 1033.49 44.5768   2
  11   3   5 669.480 35.8151  -1
 -19   3   5 669.480 35.8151   2
  13   3   5 386.648 29.9353  -1
 -21   3   5 386.648 29.9353   2
  15   3   5 173.903 27.1780  -1
 -23   3   5 173.903 27.1780   2
  17   3   5 145.147 27.5947  -1
 -25   3   5 145.147 27.5947   2
  19   3   5 316.043 98.1602  -1
 -27   3   5 316.043 98.1602   2
  21   3   5 133.442 18.3129  -1
 -29   3   5 133.442 18.3129   2
  23   3   5 147.515 41.0664  -1
 -31   3   5 147.515 41.0664   2
 -32   4   5 19.2816 15.1421   2
 -30   4   5 217.913 17.4243  -1
  22   4   5 217.913 17.4243   2
 -28   4   5 383.672 23.0881  -1
  20   4   5 383.672 23.0881   2
 -26   4   5 446.094 23.7665  -1
  18   4   5 446.094 23.7665   2
 -24   4   5 864.874 41.3135  -1
  16   4   5 864.874 41.3135   2
 -22   4   5 504.944 25.1925  -1
  14   4   5 504.944 25.1925   2
 -20   4   5 430.443 31.6344  -1
  12   4   5 430.443 31.6344   2
 -18   4   5 506.793 30.2063  -1
  10   4   5 506.793 30.2063   2
 -16   4   5 1030.25 36.5558  -1
   8   4   5 1030.25 36.5558   2
 -14   4   5 491.898 23.8252  -1
   6   4   5 491.898 23.8252   2
 -12   4   5 507.448 22.3422  -1
   4   4   5 507.448 22.3422   2
 -10   4   5 477.821 18.5901  -1
   2   4   5 477.821 18.5901   2
  -8   4   5 475.013 21.4325  -1
   0   4   5 475.013 21.4325   2
  -6   4   5 318.089 21.4155  -1
  -2   4   5 318.089 21.4155   2
  -4   4   5 216.147 20.5384  -1
  -4   4   5 216.147 20.5384   2
  -2   4   5 347.998 23.5410  -1
  -6   4   5 347.998 23.5410   2
   0   4   5 643.265 29.2503  -1
  -8   4   5 643.265 29.2503   2
   2   4   5 630.052 28.4205  -1
 -10   4   5 630.052 28.4205   2
   4   4   5 649.821 33.0317  -1
 -12   4   5 649.821 33.0317   2
   6   4   5 553.583 38.2763  -1
 -14   4   5 553.583 38.2763   2
   8   4   5 1105.64 56.3348  -1
 -16   4   5 1105.64 56.3348   2
  10   4   5 538.371 42.7253  -1
 -18   4   5 538.371 42.7253   2
  12   4   5 529.210 44.5032  -1
 -20   4   5 529.210 44.5032   2
  14   4   5 368.023 41.4923  -1
 -22   4   5 368.023 41.4923   2
  16   4   5 542.481 46.3172  -1
 -24   4   5 542.481 46.3172   2
  18   4   5 113.142 112.107  -1
 -26   4   5 113.142 112.107   2
  20   4   5 265.761 25.2053  -1
 -28   4   5 265.761 25.2053   2
  22   4   5 146.998 19.8687  -1
 -30   4   5 146.998 19.8687   2
 -29   5   5 111.214 16.3917  -1
  21   5   5 111.214 16.3917   2
 -27   5   5 132.875 18.8257  -1
  19   5   5 132.875 18.8257   2
 -25   5   5 158.951 19.9800  -1
  17   5   5 158.951 19.9800   2
 -23   5   5 136.104 19.9519  -1
  15   5   5 136.104 19.9519   2
 -21   5   5 23.6926 18.3127  -1
  13   5   5 23.6926 18.3127   2
 -19   5   5 133.441 19.4526  -1
  11   5   5 133.441 19.4526   2
 -17   5   5 307.749 23.2432  -1
   9   5   5 307.749 23.2432   2
 -15   5   5 244.429 19.1704  -1
   7   5   5 244.429 19.1704   2
 -13   5   5 551.933 26.7328  -1
   5   5   5 551.933 26.7328   2
 -11   5   5 609.237 26.1995  -1
   3   5   5 609.237 26.1995   2
  -9   5   5 1151.83 52.9221  -1
   1   5   5 1151.83 52.9221   2
  -7   5   5 1231.63 47.1982  -1
  -1   5   5 1231.63 47.1982   2
  -5   5   5 1126.94 43.8272  -1
  -3   5   5 1126.94 43.8272   2
  -3   5   5 1103.54 43.0648  -1
  -5   5   5 1103.54 43.0648   2
  -1   5   5 1094.23 42.6003  -1
  -7   5   5 1094.23 42.6003   2
   1   5   5 990.369 39.5153  -1
  -9   5   5 990.369 39.5153   2
   3   5   5 594.715 30.5043  -1
 -11   5   5 594.715 30.5043   2
   5   5   5 454.892 60.0512  -1
 -13   5   5 454.892 60.0512   2
   7   5   5 238.846 34.6786  -1
 -15   5   5 238.846 34.6786   2
   9   5   5 231.490 36.1564  -1
 -17   5   5 231.490 36.1564   2
  11   5   5 90.9483 35.4386  -1
 -19   5   5 90.9483 35.4386   2
  13   5   5 51.5515 37.3150  -1
 -21   5   5 51.5515 37.3150   2
  15   5   5 223.651 98.1077  -1
 -23   5   5 223.651 98.1077   2
  17   5   5 128.532 38.4614  -1
 -25   5   5 128.532 38.4614   2
  19   5   5 123.437 41.8325  -1
 -27   5   5 123.437 41.8325   2
  21   5   5 128.865 19.9970  -1
 -29   5   5 128.865 19.9970   2
 -28   6   5 9.02810 12.2154   2
 -26   6   5 153.479 17.1736  -1
  18   6   5 153.479 17.1736   2
 -24   6   5 228.909 19.5963  -1
  16   6   5 228.909 19.5963   2
 -22   6   5 114.418 22.4209  -1
  14   6   5 114.418 22.4209   2
 -20   6   5 214.131 27.6637  -1
  12   6   5 214.131 27.6637   2
 -18   6   5 190.095 20.1335  -1
  10   6   5 190.095 20.1335   2
 -16   6   5 290.872 21.0616  -1
   8   6   5 290.872 21.0616   2
 -14   6   5 179.172 18.2350  -1
   6   6   5 179.172 18.2350   2
 -12   6   5 239.926 25.4496  -1
   4   6   5 239.926 25.4496   2
 -10   6   5 234.386 23.8324  -1
   2   6   5 234.386 23.8324   2
  -8   6   5 186.279 22.9270  -1
   0   6   5 186.279 22.9270   2
  -6   6   5 218.176 22.5420  -1
  -2   6   5 218.176 22.5420   2
  -4   6   5 358.100 24.4212  -1
  -4   6   5 358.100 24.4212   2
  -2   6   5 280.792 22.5151  -1
  -6   6   5 280.792 22.5151   2
   0   6   5 269.137 21.5237  -1
  -8   6   5 269.137 21.5237   2
   2   6   5 293.900 58.4872  -1
 -10   6   5 293.900 58.4872   2
   4   6   5 273.479 58.7046  -1
 -12   6   5 273.479 58.7046   2
   6   6   5 326.835 45.2702  -1
 -14   6   5 326.835 45.2702   2
   8   6   5 373.860 40.9344  -1
 -16   6   5 373.860 40.9344   2
  10   6   5 359.905 42.8763  -1
 -18   6   5 359.905 42.8763   2
  12   6   5 331.158 45.2992  -1
 -20   6   5 331.158 45.2992   2
  14   6   5 244.041 42.6614  -1
 -22   6   5 244.041 42.6614   2
  16   6   5 241.974 41.6531  -1
 -24   6   5 241.974 41.6531   2
  18   6   5 71.5299 40.9622  -1
 -26   6   5 71.5299 40.9622   2
 -23   7   5 86.7603 15.5556  -1
  15   7   5 86.7603 15.5556   2
 -21   7   5 227.196 27.5258  -1
  13   7   5 227.196 27.5258   2
 -19   7   5 152.892 25.7549  -1
  11   7   5 152.892 25.7549   2
 -17   7   5 369.645 44.4580  -1
   9   7   5 369.645 44.4580   2
 -15   7   5 237.574 27.6521  -1
   7   7   5 237.574 27.6521   2
 -13   7   5 288.726 27.9368  -1
   5   7   5 288.726 27.9368   2
 -11   7   5 254.856 26.3795  -1
   3   7   5 254.856 26.3795   2
  -9   7   5 337.479 26.2417  -1
   1   7   5 337.479 26.2417   2
  -7   7   5 356.014 29.0409  -1
  -1   7   5 356.014 29.0409   2
  -5   7   5 456.823 27.5758  -1
  -3   7   5 456.823 27.5758   2
  -3   7   5 463.447 26.4792  -1
  -5   7   5 463.447 26.4792   2
  -1   7   5 346.296 60.1038  -1
  -7   7   5 346.296 60.1038   2
   1   7   5 287.568 59.2860  -1
  -9   7   5 287.568 59.2860   2
   3   7   5 231.909 61.7889  -1
 -11   7   5 231.909 61.7889   2
   5   7   5 329.368 42.9791  -1
 -13   7   5 329.368 42.9791   2
   7   7   5 210.016 40.0499  -1
 -15   7   5 210.016 40.0499   2
   9   7   5 325.687 45.6581  -1
 -17   7   5 325.687 45.6581   2
  11   7   5 308.669 44.4279  -1
 -19   7   5 308.669 44.4279   2
  13   7   5 249.650 48.8385  -1
 -21   7   5 249.650 48.8385   2
  15   7   5 78.1028 41.6330  -1
 -23   7   5 78.1028 41.6330   2
 -20   8   5 91.1487 24.5675  -1
  12   8   5 91.1487 24.5675   2
 -18   8   5 50.6398 21.1079  -1
  10   8   5 50.6398 21.1079   2
 -16   8   5 103.515 22.9397  -1
   8   8   5 103.515 22.9397   2
 -14   8   5 81.0229 21.1595  -1
   6   8   5 81.0229 21.1595   2
 -12   8   5 121.230 21.6900  -1
   4   8   5 121.230 21.6900   2
 -10   8   5 26.5900 19.3284  -1
   2   8   5 26.5900 19.3284   2
  -8   8   5 122.422 19.9080  -1
   0   8   5 122.422 19.9080   2
  -6   8   5 211.267 36.7066  -1
  -2   8   5 211.267 36.7066   2
  -4   8   5 202.091 57.4212  -1
  -4   8   5 202.091 57.4212   2
  -2   8   5 151.256 56.9440  -1
  -6   8   5 151.256 56.9440   2
   0   8   5 192.369 59.2482  -1
  -8   8   5 192.369 59.2482   2
   2   8   5 97.4559 61.9094  -1
 -10   8   5 97.4559 61.9094   2
   4   8   5 202.335 39.4532  -1
 -12   8   5 202.335 39.4532   2
   6   8   5 175.799 42.1612  -1
 -14   8   5 175.799 42.1612   2
   8   8   5 285.910 49.0871  -1
 -16   8   5 285.910 49.0871   2
  10   8   5 220.146 47.7396  -1
 -18   8   5 220.146 47.7396   2
 -11   9   5 139.807 41.4989  -1
   3   9   5 139.807 41.4989   2
  -9   9   5 133.990 35.8350  -1
   1   9   5 133.990 35.8350   2
  -7   9   5 218.583 39.0836  -1
  -1   9   5 218.583 39.0836   2
   1   9   5 166.137 42.4838  -1
  -9   9   5 166.137 42.4838   2
   3   9   5 213.708 43.2654  -1
 -11   9   5 213.708 43.2654   2
 -32   0   6 209.426 18.5107  -1
  22   0   6 209.426 18.5107   2
 -30   0   6 337.811 24.3609  -1
  20   0   6 337.811 24.3609   2
 -28   0   6 581.127 25.3499  -1
  18   0   6 581.127 25.3499   2
 -26   0   6 450.465 23.0831  -1
  16   0   6 450.465 23.0831   2
 -24   0   6 466.666 29.9939  -1
  14   0   6 466.666 29.9939   2
 -22   0   6 572.395 32.7992  -1
  12   0   6 572.395 32.7992   2
 -20   0   6 1021.80 37.1771  -1
  10   0   6 1021.80 37.1771   2
 -18   0   6 645.859 32.7589  -1
   8   0   6 645.859 32.7589   2
 -16   0   6 255.827 16.0018  -1
   6   0   6 255.827 16.0018   2
 -14   0   6 334.445 17.0979  -1
   4   0   6 334.445 17.0979   2
 -12   0   6 71.3283 9.43121  -1
   2   0   6 71.3283 9.43121   2
 -10   0   6 139.173 12.0418  -1
   0   0   6 139.173 12.0418   2
  -8   0   6 307.690 14.5864  -1
  -2   0   6 307.690 14.5864   2
  -6   0   6 569.269 24.7230  -1
  -4   0   6 569.269 24.7230   2
  -4   0   6 553.109 24.7116  -1
  -6   0   6 553.109 24.7116   2
  -2   0   6 312.465 18.5405  -1
  -8   0   6 312.465 18.5405   2
   0   0   6 234.306 16.7090  -1
 -10   0   6 234.306 16.7090   2
   2   0   6 104.408 12.5061  -1
 -12   0   6 104.408 12.5061   2
   4   0   6 260.934 19.2639  -1
 -14   0   6 260.934 19.2639   2
   6   0   6 254.026 23.2695  -1
 -16   0   6 254.026 23.2695   2
   8   0   6 522.466 27.5818  -1
 -18   0   6 522.466 27.5818   2
  10   0   6 932.461 64.6875  -1
 -20   0   6 932.461 64.6875   2
  12   0   6 568.429 48.5920  -1
 -22   0   6 568.429 48.5920   2
  14   0   6 687.530 53.7004  -1
 -24   0   6 687.530 53.7004   2
  16   0   6 488.379 45.4169  -1
 -26   0   6 488.379 45.4169   2
  18   0   6 542.724 46.3513  -1
 -28   0   6 542.724 46.3513   2
  20   0   6 321.514 36.4060  -1
 -30   0   6 321.514 36.4060   2
  22   0   6 148.447 30.3227  -1
 -32   0   6 148.447 30.3227   2
 -31   1   6 60.2370 10.3263  -1
  21   1   6 60.2370 10.3263   2
 -29   1   6 89.3101 10.5187  -1
  19   1   6 89.3101 10.5187   2
 -27   1   6 27.2960 9.72085  -1
  17   1   6 27.2960 9.72085   2
 -25   1   6 115.705 10.1181  -1
  15   1   6 115.705 10.1181   2
 -23   1   6 86.5293 10.3446  -1
  13   1   6 86.5293 10.3446   2
 -21   1   6 249.567 12.2833  -1
  11   1   6 249.567 12.2833   2
 -19   1   6 321.415 13.6956  -1
   9   1   6 321.415 13.6956   2
 -17   1   6 527.604 18.1090  -1
   7   1   6 527.604 18.1090   2
 -15   1   6 661.664 18.4338  -1
   5   1   6 661.664 18.4338   2
 -13   1   6 629.023 18.1893  -1
   3   1   6 629.023 18.1893   2
 -11   1   6 1003.41 25.4811  -1
   1   1   6 1003.41 25.4811   2
  -9   1   6 762.874 22.0870  -1
  -1   1   6 762.874 22.0870   2
  -7   1   6 958.255 26.3900  -1
  -3   1   6 958.255 26.3900   2
  -5   1   6 751.588 25.3659  -1
  -5   1   6 751.588 25.3659   2
  -3   1   6 909.944 28.6106  -1
  -7   1   6 909.944 28.6106   2
  -1   1   6 666.571 23.3688  -1
  -9   1   6 666.571 23.3688   2
   1   1   6 821.146 26.8566  -1
 -11   1   6 821.146 26.8566   2
   3   1   6 506.606 18.3212  -1
 -13   1   6 506.606 18.3212   2
   5   1   6 569.468 20.0527  -1
 -15   1   6 569.468 20.0527   2
   7   1   6 433.487 17.0445  -1
 -17   1   6 433.487 17.0445   2
   9   1   6 255.478 19.1405  -1
 -19   1   6 255.478 19.1405   2
  11   1   6 163.965 18.9925  -1
 -21   1   6 163.965 18.9925   2
  13   1   6 196.773 19.8424  -1
 -23   1   6 196.773 19.8424   2
  15   1   6 110.788 20.0799  -1
 -25   1   6 110.788 20.0799   2
  17   1   6 56.6549 21.9901  -1
 -27   1   6 56.6549 21.9901   2
  19   1   6 142.004 22.0881  -1
 -29   1   6 142.004 22.0881   2
  21   1   6 88.3503 19.6753  -1
 -31   1   6 88.3503 19.6753   2
 -32   2   6 259.192 13.8045  -1
  22   2   6 259.192 13.8045   2
 -30   2   6 390.087 15.2423  -1
  20   2   6 390.087 15.2423   2
 -28   2   6 473.841 17.5851  -1
  18   2   6 473.841 17.5851   2
 -26   2   6 414.493 16.8913  -1
  16   2   6 414.493 16.8913   2
 -24   2   6 400.041 16.9208  -1
  14   2   6 400.041 16.9208   2
 -22   2   6 309.184 13.6942  -1
  12   2   6 309.184 13.6942   2
 -20   2   6 532.867 19.3064  -1
  10   2   6 532.867 19.3064   2
 -18   2   6 424.553 18.8468  -1
   8   2   6 424.553 18.8468   2
 -16   2   6 390.508 15.3630  -1
   6   2   6 390.508 15.3630   2
 -14   2   6 735.932 21.0587  -1
   4   2   6 735.932 21.0587   2
 -12   2   6 541.755 18.8089  -1
   2   2   6 541.755 18.8089   2
 -10   2   6 731.874 25.3106  -1
   0   2   6 731.874 25.3106   2
  -8   2   6 194.763 13.0456  -1
  -2   2   6 194.763 13.0456   2
  -6   2   6 61.3920 8.98296  -1
  -4   2   6 61.3920 8.98296   2
  -4   2   6 67.4167 11.2960  -1
  -6   2   6 67.4167 11.2960   2
  -2   2   6 266.178 15.0700  -1
  -8   2   6 266.178 15.0700   2
   0   2   6 995.492 33.0932  -1
 -10   2   6 995.492 33.0932   2
   2   2   6 679.695 24.4599  -1
 -12   2   6 679.695 24.4599   2
   4   2   6 794.499 27.7140  -1
 -14   2   6 794.499 27.7140   2
   6   2   6 485.135 24.7724  -1
 -16   2   6 485.135 24.7724   2
   8   2   6 430.492 19.6769  -1
 -18   2   6 430.492 19.6769   2
  10   2   6 510.991 28.3428  -1
 -20   2   6 510.991 28.3428   2
  12   2   6 344.514 31.9784  -1
 -22   2   6 344.514 31.9784   2
  14   2   6 434.805 28.2551  -1
 -24   2   6 434.805 28.2551   2
  16   2   6 374.678 29.2257  -1
 -26   2   6 374.678 29.2257   2
  18   2   6 419.273 29.1359  -1
 -28   2   6 419.273 29.1359   2
  20   2   6 321.263 24.9026  -1
 -30   2   6 321.263 24.9026   2
  22   2   6 258.263 21.6847  -1
 -32   2   6 258.263 21.6847   2
 -31   3   6 54.7526 10.0325  -1
  21   3   6 54.7526 10.0325   2
 -29   3   6 39.8938 9.44470  -1
  19   3   6 39.8938 9.44470   2
 -27   3   6 50.8067 9.87490  -1
  17   3   6 50.8067 9.87490   2
 -25   3   6 59.4454 11.4275  -1
  15   3   6 59.4454 11.4275   2
 -23   3   6 74.5510 10.3560  -1
  13   3   6 74.5510 10.3560   2
 -21   3   6 126.743 9.84672  -1
  11   3   6 126.743 9.84672   2
 -19   3   6 212.056 12.6135  -1
   9   3   6 212.056 12.6135   2
 -17   3   6 361.497 15.2650  -1
   7   3   6 361.497 15.2650   2
 -15   3   6 755.146 27.6777  -1
   5   3   6 755.146 27.6777   2
 -13   3   6 753.950 27.0958  -1
   3   3   6 753.950 27.0958   2
 -11   3   6 722.233 22.7481  -1
   1   3   6 722.233 22.7481   2
  -9   3   6 630.045 20.3313  -1
  -1   3   6 630.045 20.3313   2
  -7   3   6 703.195 21.6572  -1
  -3   3   6 703.195 21.6572   2
  -5   3   6 699.076 25.4908  -1
  -5   3   6 699.076 25.4908   2
  -3   3   6 691.516 25.3645  -1
  -7   3   6 691.516 25.3645   2
  -1   3   6 574.659 22.1149  -1
  -9   3   6 574.659 22.1149   2
   1   3   6 737.042 23.5570  -1
 -11   3   6 737.042 23.5570   2
   3   3   6 620.497 20.9375  -1
 -13   3   6 620.497 20.9375   2
   5   3   6 572.823 23.3090  -1
 -15   3   6 572.823 23.3090   2
   7   3   6 368.870 20.8987  -1
 -17   3   6 368.870 20.8987   2
   9   3   6 132.427 14.0067  -1
 -19   3   6 132.427 14.0067   2
  11   3   6 138.677 18.8038  -1
 -21   3   6 138.677 18.8038   2
  13   3   6 27.9635 16.0622  -1
 -23   3   6 27.9635 16.0622   2
  15   3   6 72.5495 17.1348  -1
 -25   3   6 72.5495 17.1348   2
  17   3   6 53.4686 17.9380  -1
 -27   3   6 53.4686 17.9380   2
  19   3   6 52.2682 16.4069  -1
 -29   3   6 52.2682 16.4069   2
  21   3   6 247.087 35.3532  -1
 -31   3   6 247.087 35.3532   2
 -30   4   6 235.306 23.8706  -1
  20   4   6 235.306 23.8706   2
 -28   4   6 244.650 16.5360  -1
  18   4   6 244.650 16.5360   2
 -26   4   6 308.594 21.2628  -1
  16   4   6 308.594 21.2628   2
 -24   4   6 343.411 20.6969  -1
  14   4   6 343.411 20.6969   2
 -22   4   6 287.974 20.4699  -1
  12   4   6 287.974 20.4699   2
 -20   4   6 385.525 17.7593  -1
  10   4   6 385.525 17.7593   2
 -18   4   6 328.877 16.6040  -1
   8   4   6 328.877 16.6040   2
 -16   4   6 319.152 16.3736  -1
   6   4   6 319.152 16.3736   2
 -14   4   6 267.669 14.3622  -1
   4   4   6 267.669 14.3622   2
 -12   4   6 176.227 12.2640  -1
   2   4   6 176.227 12.2640   2
 -10   4   6 161.027 10.9553  -1
   0   4   6 161.027 10.9553   2
  -8   4   6 91.4491 13.0311  -1
  -2   4   6 91.4491 13.0311   2
  -6   4   6 91.5340 14.1711  -1
  -4   4   6 91.5340 14.1711   2
  -4   4   6 89.6152 13.3672  -1
  -6   4   6 89.6152 13.3672   2
  -2   4   6 126.174 13.3933  -1
  -8   4   6 126.174 13.3933   2
   0   4   6 227.921 17.7475  -1
 -10   4   6 227.921 17.7475   2
   2   4   6 300.052 16.9148  -1
 -12   4   6 300.052 16.9148   2
   4   4   6 305.373 18.4594  -1
 -14   4   6 305.373 18.4594   2
   6   4   6 337.055 17.1925  -1
 -16   4   6 337.055 17.1925   2
   8   4   6 400.488 36.7097  -1
 -18   4   6 400.488 36.7097   2
  10   4   6 399.429 36.9285  -1
 -20   4   6 399.429 36.9285   2
  12   4   6 349.088 35.8715  -1
 -22   4   6 349.088 35.8715   2
  14   4   6 254.239 27.1795  -1
 -24   4   6 254.239 27.1795   2
  16   4   6 257.051 35.9120  -1
 -26   4   6 257.051 35.9120   2
  18   4   6 199.855 17.6131  -1
 -28   4   6 199.855 17.6131   2
 -27   5   6 41.7586 10.0273  -1
  17   5   6 41.7586 10.0273   2
 -25   5   6 88.9407 11.7997  -1
  15   5   6 88.9407 11.7997   2
 -23   5   6 68.4682 11.1197  -1
  13   5   6 68.4682 11.1197   2
 -21   5   6 77.6782 12.3986  -1
  11   5   6 77.6782 12.3986   2
 -19   5   6 77.1720 10.2076  -1
   9   5   6 77.1720 10.2076   2
 -17   5   6 78.5161 10.5286  -1
   7   5   6 78.5161 10.5286   2
 -15   5   6 68.2960 9.66159  -1
   5   5   6 68.2960 9.66159   2
 -13   5   6 158.644 12.6807  -1
   3   5   6 158.644 12.6807   2
 -11   5   6 328.406 23.7968  -1
   1   5   6 328.406 23.7968   2
  -9   5   6 673.979 31.8774  -1
  -1   5   6 673.979 31.8774   2
  -7   5   6 1058.01 41.2935  -1
  -3   5   6 1058.01 41.2935   2
  -5   5   6 1128.63 43.6331  -1
  -5   5   6 1128.63 43.6331   2
  -3   5   6 1110.23 42.7772  -1
  -7   5   6 1110.23 42.7772   2
  -1   5   6 694.980 30.5294  -1
  -9   5   6 694.980 30.5294   2
   1   5   6 320.273 20.0672  -1
 -11   5   6 320.273 20.0672   2
   3   5   6 177.850 13.1882  -1
 -13   5   6 177.850 13.1882   2
   5   5   6 89.8943 17.1071  -1
 -15   5   6 89.8943 17.1071   2
   7   5   6 79.2124 22.6032  -1
 -17   5   6 79.2124 22.6032   2
   9   5   6 48.5572 22.9545  -1
 -19   5   6 48.5572 22.9545   2
  11   5   6 55.4864 23.5446  -1
 -21   5   6 55.4864 23.5446   2
  13   5   6 68.6801 27.0104  -1
 -23   5   6 68.6801 27.0104   2
  15   5   6 30.4035 23.4607  -1
 -25   5   6 30.4035 23.4607   2
  17   5   6 72.3605 24.5484  -1
 -27   5   6 72.3605 24.5484   2
 -24   6   6 125.873 13.7967  -1
  14   6   6 125.873 13.7967   2
 -22   6   6 204.612 14.1798  -1
  12   6   6 204.612 14.1798   2
 -20   6   6 -2.5743 67.8954  -1
  10   6   6 -2.5743 67.8954   2
 -18   6   6 202.842 21.8089  -1
   8   6   6 202.842 21.8089   2
 -16   6   6 201.685 22.3406  -1
   6   6   6 201.685 22.3406   2
 -14   6   6 65.5461 16.2059  -1
   4   6   6 65.5461 16.2059   2
 -12   6   6 117.490 18.5518  -1
   2   6   6 117.490 18.5518   2
 -10   6   6 82.7142 16.4518  -1
   0   6   6 82.7142 16.4518   2
  -8   6   6 55.8806 15.0475  -1
  -2   6   6 55.8806 15.0475   2
  -6   6   6 115.963 15.5035  -1
  -4   6   6 115.963 15.5035   2
  -4   6   6 96.0926 15.5694  -1
  -6   6   6 96.0926 15.5694   2
  -2   6   6 88.0921 14.5393  -1
  -8   6   6 88.0921 14.5393   2
   0   6   6 94.0411 13.4668  -1
 -10   6   6 94.0411 13.4668   2
   2   6   6 186.930 25.0299  -1
 -12   6   6 186.930 25.0299   2
   4   6   6 195.003 19.9875  -1
 -14   6   6 195.003 19.9875   2
   6   6   6 276.207 24.3463  -1
 -16   6   6 276.207 24.3463   2
   8   6   6 308.995 39.3948  -1
 -18   6   6 308.995 39.3948   2
  10   6   6 212.720 31.4676  -1
 -20   6   6 212.720 31.4676   2
  12   6   6 351.624 46.2815  -1
 -22   6   6 351.624 46.2815   2
  14   6   6 136.369 28.6992  -1
 -24   6   6 136.369 28.6992   2
 -21   7   6 17.2431 15.0754  -1
  11   7   6 17.2431 15.0754   2
 -19   7   6 24.1323 16.4939  -1
   9   7   6 24.1323 16.4939   2
 -17   7   6 140.570 19.1637  -1
   7   7   6 140.570 19.1637   2
 -15   7   6 265.080 23.3482  -1
   5   7   6 265.080 23.3482   2
 -13   7   6 226.518 20.7207  -1
   3   7   6 226.518 20.7207   2
 -11   7   6 262.086 21.1661  -1
   1   7   6 262.086 21.1661   2
  -9   7   6 268.796 20.9824  -1
  -1   7   6 268.796 20.9824   2
  -7   7   6 276.014 21.7117  -1
  -3   7   6 276.014 21.7117   2
  -5   7   6 103.665 15.6039  -1
  -5   7   6 103.665 15.6039   2
  -3   7   6 246.100 30.7388  -1
  -7   7   6 246.100 30.7388   2
  -1   7   6 252.658 28.8000  -1
  -9   7   6 252.658 28.8000   2
   1   7   6 285.979 28.1856  -1
 -11   7   6 285.979 28.1856   2
   3   7   6 243.701 23.7623  -1
 -13   7   6 243.701 23.7623   2
   5   7   6 261.764 23.0174  -1
 -15   7   6 261.764 23.0174   2
   7   7   6 161.345 33.2792  -1
 -17   7   6 161.345 33.2792   2
   9   7   6 85.9735 30.1235  -1
 -19   7   6 85.9735 30.1235   2
  11   7   6 23.4535 24.8102  -1
 -21   7   6 23.4535 24.8102   2
 -14   8   6 62.0107 11.9069  -1
   4   8   6 62.0107 11.9069   2
 -12   8   6 49.0954 15.0462  -1
   2   8   6 49.0954 15.0462   2
 -10   8   6 23.2045 13.9138  -1
   0   8   6 23.2045 13.9138   2
  -8   8   6 47.2616 24.7147  -1
  -2   8   6 47.2616 24.7147   2
  -6   8   6 63.7010 24.1461  -1
  -4   8   6 63.7010 24.1461   2
  -4   8   6 16.0124 22.1451  -1
  -6   8   6 16.0124 22.1451   2
  -2   8   6 70.4768 24.2967  -1
  -8   8   6 70.4768 24.2967   2
   0   8   6 45.9637 17.3598  -1
 -10   8   6 45.9637 17.3598   2
   2   8   6 104.484 21.2907  -1
 -12   8   6 104.484 21.2907   2
   4   8   6 80.9716 20.5497  -1
 -14   8   6 80.9716 20.5497   2
 -28   0   7 468.477 35.5591  -1
  16   0   7 468.477 35.5591   2
 -26   0   7 399.267 37.1595  -1
  14   0   7 399.267 37.1595   2
 -24   0   7 355.268 28.7927  -1
  12   0   7 355.268 28.7927   2
 -22   0   7 338.894 28.4534  -1
  10   0   7 338.894 28.4534   2
 -20   0   7 209.509 24.4452  -1
   8   0   7 209.509 24.4452   2
 -18   0   7 261.916 25.0039  -1
   6   0   7 261.916 25.0039   2
 -16   0   7 357.576 39.7282  -1
   4   0   7 357.576 39.7282   2
 -14   0   7 313.927 36.3502  -1
   2   0   7 313.927 36.3502   2
 -12   0   7 379.156 36.9335  -1
   0   0   7 379.156 36.9335   2
 -10   0   7 -37.505 92.0645  -1
  -2   0   7 -37.505 92.0645   2
  -8   0   7 173.678 30.5557  -1
  -4   0   7 173.678 30.5557   2
  -6   0   7 132.699 27.5220  -1
  -6   0   7 132.699 27.5220   2
  -4   0   7 210.471 30.3822  -1
  -8   0   7 210.471 30.3822   2
  -2   0   7 38.6465 31.6129  -1
 -10   0   7 38.6465 31.6129   2
   0   0   7 36.8964 102.521  -1
 -12   0   7 36.8964 102.521   2
   2   0   7 344.717 42.0524  -1
 -14   0   7 344.717 42.0524   2
   4   0   7 401.420 45.0939  -1
 -16   0   7 401.420 45.0939   2
   6   0   7 445.497 46.7687  -1
 -18   0   7 445.497 46.7687   2
   8   0   7 187.034 40.4242  -1
 -20   0   7 187.034 40.4242   2
  10   0   7 383.514 44.3144  -1
 -22   0   7 383.514 44.3144   2
  12   0   7 349.797 42.5444  -1
 -24   0   7 349.797 42.5444   2
  14   0   7 337.975 41.0937  -1
 -26   0   7 337.975 41.0937   2
  16   0   7 363.268 39.3049  -1
 -28   0   7 363.268 39.3049   2
  18   0   7 371.784 37.6615  -1
 -30   0   7 371.784 37.6615   2
 -29   1   7 45.5390 18.3773  -1
  17   1   7 45.5390 18.3773   2
 -27   1   7 -11.098 19.7772  -1
  15   1   7 -11.098 19.7772   2
 -25   1   7 4.74746 14.5131  -1
  13   1   7 4.74746 14.5131   2
 -23   1   7 56.0079 18.2325  -1
  11   1   7 56.0079 18.2325   2
 -21   1   7 94.9756 18.9426  -1
   9   1   7 94.9756 18.9426   2
 -19   1   7 136.654 19.5083  -1
   7   1   7 136.654 19.5083   2
 -17   1   7 336.285 27.7043  -1
   5   1   7 336.285 27.7043   2
 -15   1   7 542.990 26.4079  -1
   3   1   7 542.990 26.4079   2
 -13   1   7 559.225 27.4419  -1
   1   1   7 559.225 27.4419   2
 -11   1   7 868.420 40.7795  -1
  -1   1   7 868.420 40.7795   2
  -9   1   7 907.917 34.1059  -1
  -3   1   7 907.917 34.1059   2
  -7   1   7 836.968 36.7124  -1
  -5   1   7 836.968 36.7124   2
  -5   1   7 650.832 43.8353  -1
  -7   1   7 650.832 43.8353   2
  -3   1   7 836.754 38.4952  -1
  -9   1   7 836.754 38.4952   2
  -1   1   7 606.683 46.0644  -1
 -11   1   7 606.683 46.0644   2
   1   1   7 532.637 42.3717  -1
 -13   1   7 532.637 42.3717   2
   3   1   7 405.779 28.5101  -1
 -15   1   7 405.779 28.5101   2
   5   1   7 212.436 25.5307  -1
 -17   1   7 212.436 25.5307   2
   7   1   7 162.530 26.3008  -1
 -19   1   7 162.530 26.3008   2
   9   1   7 103.441 25.2190  -1
 -21   1   7 103.441 25.2190   2
  11   1   7 20.8190 24.0286  -1
 -23   1   7 20.8190 24.0286   2
  13   1   7 25.1584 22.9119  -1
 -25   1   7 25.1584 22.9119   2
  15   1   7 30.2030 22.3135  -1
 -27   1   7 30.2030 22.3135   2
  17   1   7 59.3121 20.2827  -1
 -29   1   7 59.3121 20.2827   2
 -28   2   7 293.043 24.1395  -1
  16   2   7 293.043 24.1395   2
 -26   2   7 413.851 37.3191  -1
  14   2   7 413.851 37.3191   2
 -24   2   7 464.104 33.0000  -1
  12   2   7 464.104 33.0000   2
 -22   2   7 484.407 34.9110  -1
  10   2   7 484.407 34.9110   2
 -20   2   7 347.328 37.3400  -1
   8   2   7 347.328 37.3400   2
 -18   2   7 460.665 33.2256  -1
   6   2   7 460.665 33.2256   2
 -16   2   7 235.851 27.9305  -1
   4   2   7 235.851 27.9305   2
 -14   2   7 -91.443 62.5140  -1
   2   2   7 -91.443 62.5140   2
 -12   2   7 60.6433 22.5467  -1
   0   2   7 60.6433 22.5467   2
 -10   2   7 62.5053 29.5960  -1
  -2   2   7 62.5053 29.5960   2
  -8   2   7 -16.129 24.8785  -1
  -4   2   7 -16.129 24.8785   2
  -6   2   7 -53.582 17.6964  -1
  -6   2   7 -53.582 17.6964   2
  -4   2   7 15.9343 17.5951  -1
  -8   2   7 15.9343 17.5951   2
  -2   2   7 19.0252 18.4216  -1
 -10   2   7 19.0252 18.4216   2
   0   2   7 -37.249 59.5457  -1
 -12   2   7 -37.249 59.5457   2
   2   2   7 164.176 33.4234  -1
 -14   2   7 164.176 33.4234   2
   4   2   7 287.649 36.7604  -1
 -16   2   7 287.649 36.7604   2
   6   2   7 426.754 43.4473  -1
 -18   2   7 426.754 43.4473   2
   8   2   7 339.447 40.9576  -1
 -20   2   7 339.447 40.9576   2
  10   2   7 335.377 29.6792  -1
 -22   2   7 335.377 29.6792   2
  12   2   7 400.584 30.9682  -1
 -24   2   7 400.584 30.9682   2
  14   2   7 260.167 26.9709  -1
 -26   2   7 260.167 26.9709   2
  16   2   7 271.052 40.0483  -1
 -28   2   7 271.052 40.0483   2
  18   2   7 114.397 11.7419   2
 -27   3   7 -3.4543 19.8778  -1
  15   3   7 -3.4543 19.8778   2
 -25   3   7 -21.035 22.2961  -1
  13   3   7 -21.035 22.2961   2
 -23   3   7 410.595 152.945  -1
  11   3   7 410.595 152.945   2
 -21   3   7 67.7773 25.1702  -1
   9   3   7 67.7773 25.1702   2
 -19   3   7 206.354 39.1901  -1
   7   3   7 206.354 39.1901   2
 -17   3   7 72.3905 24.7214  -1
   5   3   7 72.3905 24.7214   2
 -15   3   7 290.382 27.4109  -1
   3   3   7 290.382 27.4109   2
 -13   3   7 506.104 32.3515  -1
   1   3   7 506.104 32.3515   2
 -11   3   7 653.685 35.6183  -1
  -1   3   7 653.685 35.6183   2
  -9   3   7 698.798 35.7009  -1
  -3   3   7 698.798 35.7009   2
  -7   3   7 639.668 34.0800  -1
  -5   3   7 639.668 34.0800   2
  -5   3   7 661.223 41.8451  -1
  -7   3   7 661.223 41.8451   2
  -3   3   7 628.934 30.3170  -1
  -9   3   7 628.934 30.3170   2
  -1   3   7 710.138 32.5559  -1
 -11   3   7 710.138 32.5559   2
   1   3   7 338.836 38.9733  -1
 -13   3   7 338.836 38.9733   2
   3   3   7 370.517 36.8689  -1
 -15   3   7 370.517 36.8689   2
   5   3   7 151.145 35.5067  -1
 -17   3   7 151.145 35.5067   2
   7   3   7 91.4589 35.6139  -1
 -19   3   7 91.4589 35.6139   2
   9   3   7 1.50579 35.5464  -1
 -21   3   7 1.50579 35.5464   2
  11   3   7 -24.283 35.7307  -1
 -23   3   7 -24.283 35.7307   2
  13   3   7 7.16863 36.4314  -1
 -25   3   7 7.16863 36.4314   2
  15   3   7 22.5226 35.8912  -1
 -27   3   7 22.5226 35.8912   2
 -26   4   7 103.251 39.1440  -1
  14   4   7 103.251 39.1440   2
 -24   4   7 170.702 25.4092  -1
  12   4   7 170.702 25.4092   2
 -22   4   7 255.607 27.3941  -1
  10   4   7 255.607 27.3941   2
 -20   4   7 231.618 28.5597  -1
   8   4   7 231.618 28.5597   2
 -18   4   7 368.464 30.9129  -1
   6   4   7 368.464 30.9129   2
 -16   4   7 223.469 29.2428  -1
   4   4   7 223.469 29.2428   2
 -14   4   7 138.750 25.6215  -1
   2   4   7 138.750 25.6215   2
 -12   4   7 177.040 23.9913  -1
   0   4   7 177.040 23.9913   2
 -10   4   7 120.063 22.5056  -1
  -2   4   7 120.063 22.5056   2
  -8   4   7 114.341 21.6566  -1
  -4   4   7 114.341 21.6566   2
  -6   4   7 92.4267 23.3285  -1
  -6   4   7 92.4267 23.3285   2
  -4   4   7 154.471 23.5797  -1
  -8   4   7 154.471 23.5797   2
  -2   4   7 172.202 19.6417  -1
 -10   4   7 172.202 19.6417   2
   0   4   7 108.406 19.5857  -1
 -12   4   7 108.406 19.5857   2
   2   4   7 125.354 34.8064  -1
 -14   4   7 125.354 34.8064   2
   4   4   7 232.622 37.4583  -1
 -16   4   7 232.622 37.4583   2
   6   4   7 399.979 42.7839  -1
 -18   4   7 399.979 42.7839   2
   8   4   7 354.922 41.4217  -1
 -20   4   7 354.922 41.4217   2
  10   4   7 141.126 41.8152  -1
 -22   4   7 141.126 41.8152   2
  12   4   7 114.307 38.9205  -1
 -24   4   7 114.307 38.9205   2
  14   4   7 309.201 42.6436  -1
 -26   4   7 309.201 42.6436   2
 -23   5   7 24.9220 22.2204  -1
  11   5   7 24.9220 22.2204   2
 -21   5   7 50.5952 24.3492  -1
   9   5   7 50.5952 24.3492   2
 -19   5   7 114.006 25.1616  -1
   7   5   7 114.006 25.1616   2
 -17   5   7 83.7780 26.5362  -1
   5   5   7 83.7780 26.5362   2
 -15   5   7 176.533 26.9490  -1
   3   5   7 176.533 26.9490   2
 -13   5   7 246.739 25.7833  -1
   1   5   7 246.739 25.7833   2
 -11   5   7 425.551 29.1971  -1
  -1   5   7 425.551 29.1971   2
  -9   5   7 333.621 26.0386  -1
  -3   5   7 333.621 26.0386   2
  -7   5   7 313.186 25.7899  -1
  -5   5   7 313.186 25.7899   2
  -5   5   7 358.099 31.4959  -1
  -7   5   7 358.099 31.4959   2
  -3   5   7 277.039 28.9192  -1
  -9   5   7 277.039 28.9192   2
  -1   5   7 419.423 25.1226  -1
 -11   5   7 419.423 25.1226   2
   1   5   7 327.415 38.5461  -1
 -13   5   7 327.415 38.5461   2
   3   5   7 218.041 36.5799  -1
 -15   5   7 218.041 36.5799   2
   5   5   7 -120.70 87.0489  -1
 -17   5   7 -120.70 87.0489   2
   7   5   7 148.462 39.3038  -1
 -19   5   7 148.462 39.3038   2
   9   5   7 31.5030 39.1338  -1
 -21   5   7 31.5030 39.1338   2
  11   5   7 13.2194 36.0230  -1
 -23   5   7 13.2194 36.0230   2
 -20   6   7 66.8232 21.8110  -1
   8   6   7 66.8232 21.8110   2
 -18   6   7 82.0360 23.9900  -1
   6   6   7 82.0360 23.9900   2
 -16   6   7 88.0547 24.8122  -1
   4   6   7 88.0547 24.8122   2
 -14   6   7 89.5123 23.7683  -1
   2   6   7 89.5123 23.7683   2
 -12   6   7 10.3848 20.2093  -1
   0   6   7 10.3848 20.2093   2
 -10   6   7 11.0764 20.7576  -1
  -2   6   7 11.0764 20.7576   2
  -8   6   7 14.0931 18.8899  -1
  -4   6   7 14.0931 18.8899   2
  -6   6   7 31.5174 21.9081  -1
  -6   6   7 31.5174 21.9081   2
  -4   6   7 69.3136 20.9043  -1
  -8   6   7 69.3136 20.9043   2
  -2   6   7 311.513 70.1312  -1
 -10   6   7 311.513 70.1312   2
   0   6   7 104.915 35.7841  -1
 -12   6   7 104.915 35.7841   2
   2   6   7 37.6510 38.3604  -1
 -14   6   7 37.6510 38.3604   2
   4   6   7 135.480 41.4719  -1
 -16   6   7 135.480 41.4719   2
   6   6   7 216.650 44.8640  -1
 -18   6   7 216.650 44.8640   2
   8   6   7 228.292 43.0177  -1
 -20   6   7 228.292 43.0177   2
 -13   7   7 95.0927 20.5601  -1
   1   7   7 95.0927 20.5601   2
 -11   7   7 189.411 21.4450  -1
  -1   7   7 189.411 21.4450   2
  -9   7   7 146.556 19.3389  -1
  -3   7   7 146.556 19.3389   2
  -3   7   7 181.433 38.0282  -1
  -9   7   7 181.433 38.0282   2
  -1   7   7 248.357 43.9107  -1
 -11   7   7 248.357 43.9107   2
   1   7   7 152.721 42.2137  -1
 -13   7   7 152.721 42.2137   2
   3   7   7 43.3307 21.7179   2
 -24   0   8 227.723 33.8370  -1
  10   0   8 227.723 33.8370   2
 -22   0   8 216.568 38.0158  -1
   8   0   8 216.568 38.0158   2
 -20   0   8 126.169 34.4809  -1
   6   0   8 126.169 34.4809   2
 -18   0   8 88.2338 35.2694  -1
   4   0   8 88.2338 35.2694   2
 -16   0   8 160.131 41.6061  -1
   2   0   8 160.131 41.6061   2
 -14   0   8 117.998 40.2616  -1
   0   0   8 117.998 40.2616   2
 -12   0   8 157.512 36.9880  -1
  -2   0   8 157.512 36.9880   2
  12   0   8 202.042 19.6000   2
 -25   1   8 -1.1917 28.2749  -1
  11   1   8 -1.1917 28.2749   2
 -23   1   8 86.7476 32.6706  -1
   9   1   8 86.7476 32.6706   2
 -21   1   8 58.1761 35.6290  -1
   7   1   8 58.1761 35.6290   2
 -19   1   8 55.9722 36.4098  -1
   5   1   8 55.9722 36.4098   2
 -17   1   8 185.087 39.2712  -1
   3   1   8 185.087 39.2712   2
 -15   1   8 21.7822 185.931  -1
   1   1   8 21.7822 185.931   2
 -13   1   8 401.438 47.6322  -1
  -1   1   8 401.438 47.6322   2
 -11   1   8 -77.610 147.617  -1
  -3   1   8 -77.610 147.617   2
  -9   1   8 466.931 48.0814  -1
  -5   1   8 466.931 48.0814   2
  -7   1   8 491.207 143.182  -1
  -7   1   8 491.207 143.182   2
  -5   1   8 612.273 149.556  -1
  -9   1   8 612.273 149.556   2
  -1   1   8 3.00929 40.9482  -1
 -13   1   8 3.00929 40.9482   2
   1   1   8 89.9327 40.9497  -1
 -15   1   8 89.9327 40.9497   2
   3   1   8 125.933 40.9520  -1
 -17   1   8 125.933 40.9520   2
   5   1   8 62.4443 39.7636  -1
 -19   1   8 62.4443 39.7636   2
   7   1   8 28.0672 36.4350  -1
 -21   1   8 28.0672 36.4350   2
   9   1   8 -15.955 32.6987  -1
 -23   1   8 -15.955 32.6987   2
  11   1   8 -39.627 31.5836  -1
 -25   1   8 -39.627 31.5836   2
 -24   2   8 280.269 36.3137  -1
  10   2   8 280.269 36.3137   2
 -22   2   8 493.180 47.9891  -1
   8   2   8 493.180 47.9891   2
 -20   2   8 301.216 39.5667  -1
   6   2   8 301.216 39.5667   2
 -18   2   8 309.418 41.3703  -1
   4   2   8 309.418 41.3703   2
 -16   2   8 322.674 42.8287  -1
   2   2   8 322.674 42.8287   2
 -14   2   8 -8.9415 37.2113  -1
   0   2   8 -8.9415 37.2113   2
 -12   2   8 44.7223 35.8535  -1
  -2   2   8 44.7223 35.8535   2
 -10   2   8 70.4005 32.2542  -1
  -4   2   8 70.4005 32.2542   2
  -8   2   8 173.736 112.587  -1
  -6   2   8 173.736 112.587   2
  -6   2   8 17.9509 20.2531  -1
  -8   2   8 17.9509 20.2531   2
  -4   2   8 76.1567 113.150  -1
 -10   2   8 76.1567 113.150   2
  -2   2   8 355.060 123.083  -1
 -12   2   8 355.060 123.083   2
   0   2   8 -48.384 38.6323  -1
 -14   2   8 -48.384 38.6323   2
   2   2   8 -174.23 163.587  -1
 -16   2   8 -174.23 163.587   2
   6   2   8 234.722 42.6684  -1
 -20   2   8 234.722 42.6684   2
   8   2   8 301.218 43.5821  -1
 -22   2   8 301.218 43.5821   2
  10   2   8 211.562 37.0128  -1
 -24   2   8 211.562 37.0128   2
  12   2   8 76.0963 13.7251   2
 -23   3   8 54.6735 30.5473  -1
   9   3   8 54.6735 30.5473   2
 -21   3   8 50.6688 32.7809  -1
   7   3   8 50.6688 32.7809   2
 -19   3   8 90.3367 36.4016  -1
   5   3   8 90.3367 36.4016   2
 -17   3   8 149.461 36.8234  -1
   3   3   8 149.461 36.8234   2
 -15   3   8 229.923 39.0231  -1
   1   3   8 229.923 39.0231   2
 -13   3   8 433.407 43.3393  -1
  -1   3   8 433.407 43.3393   2
 -11   3   8 394.019 32.4057  -1
  -3   3   8 394.019 32.4057   2
  -9   3   8 326.890 29.7197  -1
  -5   3   8 326.890 29.7197   2
  -7   3   8 216.925 33.2505  -1
  -7   3   8 216.925 33.2505   2
  -5   3   8 394.689 30.9268  -1
  -9   3   8 394.689 30.9268   2
  -3   3   8 326.465 45.0136  -1
 -11   3   8 326.465 45.0136   2
  -1   3   8 386.118 44.8379  -1
 -13   3   8 386.118 44.8379   2
   1   3   8 -13.874 125.045  -1
 -15   3   8 -13.874 125.045   2
 -20   4   8 54.6373 31.4102  -1
   6   4   8 54.6373 31.4102   2
 -18   4   8 141.110 36.5821  -1
   4   4   8 141.110 36.5821   2
 -16   4   8 149.175 36.1597  -1
   2   4   8 149.175 36.1597   2
 -14   4   8 41.9823 34.7083  -1
   0   4   8 41.9823 34.7083   2
 -12   4   8 15.7675 31.5064  -1
  -2   4   8 15.7675 31.5064   2
 -10   4   8 23.6795 24.0599  -1
  -4   4   8 23.6795 24.0599   2
  -8   4   8 -16.084 28.4941  -1
  -6   4   8 -16.084 28.4941   2
  -6   4   8 -20.750 21.3183  -1
  -8   4   8 -20.750 21.3183   2
  -4   4   8 64.5253 37.5645  -1
 -10   4   8 64.5253 37.5645   2
   8   4   8 113.682 19.1970   2
 -17   5   8 129.753 33.7226  -1
   3   5   8 129.753 33.7226   2
 -15   5   8 213.739 34.9524  -1
   1   5   8 213.739 34.9524   2
 -13   5   8 233.209 34.6967  -1
  -1   5   8 233.209 34.6967   2
 -11   5   8 280.746 35.4842  -1
  -3   5   8 280.746 35.4842   2
  -9   5   8 257.652 26.2948  -1
  -5   5   8 257.652 26.2948   2
  -7   5   8 235.960 24.7187  -1
  -7   5   8 235.960 24.7187   2
  -5   5   8 213.294 23.7621  -1
  -9   5   8 213.294 23.7621   2
   0   0   9 32.1837 14.6581   2
   2   0   9 27.4934 15.4130   2
   4   0   9 161.735 20.3898   2
  -1   1   9 52.8998 11.1012   2
   1   1   9 11.7642 10.1113   2
   3   1   9 7.46065 9.41477   2
 -16   2   9 38.4576 12.6204   2
  -2   2   9 53.4211 16.1586   2
   0   2   9 90.9367 12.4925   2
   2   2   9 50.8139 11.0060   2
  -1   3   9 41.8529 15.4308   2
   0   0   0    0.00    0.00   0
;
_shelx_hkl_checksum                63674
_shelx_fab_file
;
    2    0    0     92.26      0.00
    4    0    0     15.66      0.00
    6    0    0      3.19      0.00
    8    0    0     -1.10      0.00
   10    0    0    -10.47      0.00
   12    0    0     -1.05      0.00
   14    0    0      5.31      0.00
   16    0    0     -0.88      0.00
   18    0    0     -3.16      0.00
   20    0    0     -1.59      0.00
   22    0    0     -6.05      0.00
   24    0    0    -11.36      0.00
   26    0    0     -8.66      0.00
   28    0    0     -3.92      0.00
   30    0    0     -2.28      0.00
   32    0    0     -1.34      0.00
   34    0    0     -0.13      0.00
   36    0    0      1.71      0.00
    1    1    0   -112.60      0.00
    3    1    0    -37.26      0.00
    5    1    0      0.13      0.00
    7    1    0      0.08      0.00
    9    1    0      8.06      0.00
   11    1    0      6.64      0.00
   13    1    0     -3.10      0.00
   15    1    0     -1.52      0.00
   17    1    0      2.64      0.00
   19    1    0      1.24      0.00
   21    1    0      2.51      0.00
   23    1    0      8.63      0.00
   25    1    0      9.70      0.00
   27    1    0      4.93      0.00
   29    1    0      2.21      0.00
   31    1    0      1.54      0.00
   33    1    0      0.81      0.00
   35    1    0     -0.65      0.00
    0    2    0     76.25      0.00
    2    2    0     44.42      0.00
    4    2    0      2.25      0.00
    6    2    0     -5.68      0.00
    8    2    0     -6.21      0.00
   10    2    0     -6.14      0.00
   12    2    0     -0.24      0.00
   14    2    0      0.64      0.00
   16    2    0     -1.30      0.00
   18    2    0      0.06      0.00
   20    2    0      0.06      0.00
   22    2    0     -4.53      0.00
   24    2    0     -7.68      0.00
   26    2    0     -4.85      0.00
   28    2    0     -1.63      0.00
   30    2    0     -1.04      0.00
   32    2    0     -0.93      0.00
   34    2    0     -0.42      0.00
    1    3    0    -27.62      0.00
    3    3    0    -10.10      0.00
    5    3    0      2.87      0.00
    7    3    0      6.32      0.00
    9    3    0      2.65      0.00
   11    3    0     -2.05      0.00
   13    3    0      0.15      0.00
   15    3    0      1.62      0.00
   17    3    0     -1.78      0.00
   19    3    0     -1.95      0.00
   21    3    0      2.15      0.00
   23    3    0      4.91      0.00
   25    3    0      3.61      0.00
   27    3    0      1.34      0.00
   29    3    0      0.74      0.00
   31    3    0      0.50      0.00
   33    3    0      0.57      0.00
    0    4    0      4.87      0.00
    2    4    0      8.22      0.00
    4    4    0      7.09      0.00
    6    4    0     -2.77      0.00
    8    4    0     -2.74      0.00
   10    4    0      5.56      0.00
   12    4    0      2.59      0.00
   14    4    0     -3.01      0.00
   16    4    0      1.35      0.00
   18    4    0      3.53      0.00
   20    4    0     -1.41      0.00
   22    4    0     -3.90      0.00
   24    4    0     -1.75      0.00
   26    4    0     -0.27      0.00
   28    4    0     -0.93      0.00
   30    4    0     -0.56      0.00
   32    4    0      0.21      0.00
    1    5    0      2.94      0.00
    3    5    0     -8.78      0.00
    5    5    0     -3.85      0.00
    7    5    0      4.47      0.00
    9    5    0     -3.37      0.00
   11    5    0     -6.18      0.00
   13    5    0      2.12      0.00
   15    5    0      1.57      0.00
   17    5    0     -3.18      0.00
   19    5    0      0.56      0.00
   21    5    0      4.45      0.00
   23    5    0      1.44      0.00
   25    5    0     -1.72      0.00
   27    5    0     -0.19      0.00
   29    5    0      1.14      0.00
   31    5    0     -0.32      0.00
    0    6    0     -7.35      0.00
    2    6    0      1.57      0.00
    4    6    0      6.82      0.00
    6    6    0     -2.09      0.00
    8    6    0     -1.29      0.00
   10    6    0      6.12      0.00
   12    6    0      2.12      0.00
   14    6    0     -2.31      0.00
   16    6    0      0.64      0.00
   18    6    0      0.13      0.00
   20    6    0     -3.84      0.00
   22    6    0     -2.75      0.00
   24    6    0      1.78      0.00
   26    6    0      2.38      0.00
   28    6    0     -0.33      0.00
   30    6    0     -0.52      0.00
    1    7    0      2.83      0.00
    3    7    0     -3.60      0.00
    5    7    0     -1.87      0.00
    7    7    0      1.40      0.00
    9    7    0     -2.85      0.00
   11    7    0     -4.65      0.00
   13    7    0     -1.03      0.00
   15    7    0      0.64      0.00
   17    7    0      0.80      0.00
   19    7    0      2.03      0.00
   21    7    0      2.44      0.00
   23    7    0      0.23      0.00
   25    7    0     -2.38      0.00
   27    7    0     -1.62      0.00
    0    8    0     -1.61      0.00
    2    8    0     -0.70      0.00
    4    8    0      0.88      0.00
    6    8    0      1.42      0.00
    8    8    0      1.48      0.00
   10    8    0      2.35      0.00
   12    8    0      2.75      0.00
   14    8    0      0.74      0.00
   16    8    0     -2.03      0.00
   18    8    0     -1.96      0.00
   20    8    0     -0.56      0.00
   22    8    0     -0.67      0.00
   24    8    0      0.24      0.00
    1    9    0      0.13      0.00
    3    9    0      2.11      0.00
    5    9    0     -1.43      0.00
    7    9    0     -3.73      0.00
    9    9    0     -0.78      0.00
   11    9    0     -0.35      0.00
   13    9    0     -1.47      0.00
   15    9    0      1.18      0.00
   17    9    0      2.80      0.00
   19    9    0      0.26      0.00
   21    9    0     -0.67      0.00
    0   10    0      3.24      0.00
    2   10    0     -0.26      0.00
    4   10    0     -0.35      0.00
    6   10    0      5.07      0.00
  -30    0    1      2.57      0.00
  -28    0    1      1.53      0.00
  -26    0    1     -4.13      0.00
  -24    0    1     -9.14      0.00
  -22    0    1     -5.08      0.00
  -20    0    1      0.68      0.00
  -18    0    1     -0.74      0.00
  -16    0    1      1.72      0.00
  -14    0    1     15.54      0.00
  -12    0    1     12.89      0.00
  -10    0    1    -11.59      0.00
   -8    0    1     -3.66      0.00
   -6    0    1     21.06      0.00
   -4    0    1     -7.52      0.00
   -2    0    1    -37.09      0.00
    0    0    1    -10.39      0.00
    2    0    1      7.96      0.00
    4    0    1      1.46      0.00
    6    0    1      8.83      0.00
    8    0    1      6.21      0.00
   10    0    1    -13.96      0.00
   12    0    1    -14.97      0.00
   14    0    1      0.36      0.00
   16    0    1      5.37      0.00
   18    0    1      1.38      0.00
   20    0    1      3.01      0.00
   22    0    1      8.13      0.00
   24    0    1      7.62      0.00
   26    0    1      3.16      0.00
   28    0    1     -1.00      0.00
   30    0    1     -2.25      0.00
   32    0    1     -0.19      0.00
   34    0    1      0.62      0.00
  -33    1    1      0.97      0.00
  -31    1    1     -1.51      0.00
  -29    1    1     -2.27      0.00
  -27    1    1      0.37      0.00
  -25    1    1      6.07      0.00
  -23    1    1      6.93      0.00
  -21    1    1      1.51      0.00
  -19    1    1     -0.51      0.00
  -17    1    1      0.48      0.00
  -15    1    1     -7.57      0.00
  -13    1    1    -16.74      0.00
  -11    1    1     -1.90      0.00
   -9    1    1     11.40      0.00
   -7    1    1    -10.15      0.00
   -5    1    1    -11.87      0.00
   -3    1    1     23.76      0.00
   -1    1    1     23.19      0.00
    1    1    1     -4.04      0.00
    3    1    1     -4.97      0.00
    5    1    1     -4.81      0.00
    7    1    1    -10.03      0.00
    9    1    1      4.77      0.00
   11    1    1     16.73      0.00
   13    1    1      6.55      0.00
   15    1    1     -4.30      0.00
   17    1    1     -3.13      0.00
   19    1    1     -1.60      0.00
   21    1    1     -6.11      0.00
   23    1    1     -8.25      0.00
   25    1    1     -4.86      0.00
   27    1    1     -0.44      0.00
   29    1    1      2.20      0.00
   31    1    1      1.11      0.00
   33    1    1     -0.80      0.00
  -34    2    1     -1.38      0.00
  -32    2    1      0.02      0.00
  -30    2    1      1.50      0.00
  -28    2    1      1.42      0.00
  -26    2    1     -1.25      0.00
  -24    2    1     -4.02      0.00
  -22    2    1     -2.99      0.00
  -20    2    1     -0.88      0.00
  -18    2    1     -0.13      0.00
  -16    2    1      2.11      0.00
  -14    2    1      9.14      0.00
  -12    2    1     10.21      0.00
  -10    2    1     -2.66      0.00
   -8    2    1     -3.56      0.00
   -6    2    1      7.97      0.00
   -4    2    1     -3.89      0.00
   -2    2    1    -18.35      0.00
    0    2    1     -6.25      0.00
    2    2    1      3.41      0.00
    4    2    1      3.59      0.00
    6    2    1      7.22      0.00
    8    2    1      0.19      0.00
   10    2    1    -12.53      0.00
   12    2    1    -10.42      0.00
   14    2    1     -0.44      0.00
   16    2    1      2.77      0.00
   18    2    1      1.76      0.00
   20    2    1      4.25      0.00
   22    2    1      7.07      0.00
   24    2    1      5.22      0.00
   26    2    1      1.44      0.00
   28    2    1     -1.54      0.00
   30    2    1     -1.57      0.00
   32    2    1      0.89      0.00
   34    2    1      1.13      0.00
  -35    3    1      0.59      0.00
  -33    3    1      0.63      0.00
  -31    3    1     -0.60      0.00
  -29    3    1     -1.16      0.00
  -27    3    1     -0.48      0.00
  -25    3    1      0.49      0.00
  -23    3    1      0.99      0.00
  -21    3    1      2.43      0.00
  -19    3    1      2.24      0.00
  -17    3    1     -0.70      0.00
  -15    3    1     -2.09      0.00
  -13    3    1     -4.80      0.00
  -11    3    1     -5.95      0.00
   -9    3    1      1.01      0.00
   -7    3    1      4.87      0.00
   -5    3    1      3.48      0.00
   -3    3    1      6.84      0.00
   -1    3    1      9.97      0.00
    1    3    1      8.00      0.00
    3    3    1      2.23      0.00
    5    3    1     -3.02      0.00
    7    3    1      1.50      0.00
    9    3    1      9.68      0.00
   11    3    1      9.29      0.00
   13    3    1      4.17      0.00
   15    3    1      0.82      0.00
   17    3    1     -0.94      0.00
   19    3    1     -3.01      0.00
   21    3    1     -4.68      0.00
   23    3    1     -3.74      0.00
   25    3    1     -1.82      0.00
   27    3    1      0.20      0.00
   29    3    1      1.46      0.00
   31    3    1     -0.52      0.00
   33    3    1     -2.02      0.00
  -34    4    1     -0.43      0.00
  -32    4    1      0.10      0.00
  -30    4    1      0.77      0.00
  -28    4    1     -0.16      0.00
  -26    4    1     -0.66      0.00
  -24    4    1      0.76      0.00
  -22    4    1     -0.66      0.00
  -20    4    1     -4.10      0.00
  -18    4    1     -1.22      0.00
  -16    4    1      1.64      0.00
  -14    4    1     -0.95      0.00
  -12    4    1      3.28      0.00
  -10    4    1      8.31      0.00
   -8    4    1     -0.92      0.00
   -6    4    1     -8.72      0.00
   -4    4    1     -2.69      0.00
   -2    4    1     -2.16      0.00
    0    4    1    -12.94      0.00
    2    4    1    -12.32      0.00
    4    4    1     -1.04      0.00
    6    4    1     -2.47      0.00
    8    4    1     -9.64      0.00
   10    4    1     -6.15      0.00
   12    4    1     -2.08      0.00
   14    4    1     -2.90      0.00
   16    4    1     -1.14      0.00
   18    4    1      2.29      0.00
   20    4    1      2.77      0.00
   22    4    1      0.64      0.00
   24    4    1      0.09      0.00
   26    4    1      1.04      0.00
   28    4    1     -0.12      0.00
   30    4    1     -0.21      0.00
   32    4    1      1.83      0.00
  -31    5    1     -0.50      0.00
  -29    5    1      0.28      0.00
  -27    5    1      2.12      0.00
  -25    5    1      0.74      0.00
  -23    5    1     -0.99      0.00
  -21    5    1      2.45      0.00
  -19    5    1      3.17      0.00
  -17    5    1     -1.83      0.00
  -15    5    1      0.01      0.00
  -13    5    1      2.48      0.00
  -11    5    1     -7.24      0.00
   -9    5    1    -10.34      0.00
   -7    5    1      1.57      0.00
   -5    5    1      2.27      0.00
   -3    5    1     -6.06      0.00
   -1    5    1      3.80      0.00
    1    5    1     15.34      0.00
    3    5    1      5.59      0.00
    5    5    1     -0.27      0.00
    7    5    1      7.51      0.00
    9    5    1      4.86      0.00
   11    5    1     -2.89      0.00
   13    5    1     -0.55      0.00
   15    5    1      1.61      0.00
   17    5    1     -1.63      0.00
   19    5    1     -2.59      0.00
   21    5    1      0.92      0.00
   23    5    1      3.02      0.00
   25    5    1      0.07      0.00
   27    5    1     -1.69      0.00
   29    5    1     -0.22      0.00
   31    5    1     -0.67      0.00
  -30    6    1     -0.05      0.00
  -28    6    1     -1.65      0.00
  -26    6    1     -1.98      0.00
  -24    6    1      0.12      0.00
  -22    6    1     -0.68      0.00
  -20    6    1     -2.99      0.00
  -18    6    1      0.00      0.00
  -16    6    1      1.26      0.00
  -14    6    1     -4.07      0.00
  -12    6    1     -1.48      0.00
  -10    6    1      8.62      0.00
   -8    6    1      6.75      0.00
   -6    6    1      0.30      0.00
   -4    6    1      5.58      0.00
   -2    6    1      4.68      0.00
    0    6    1     -9.29      0.00
    2    6    1     -9.30      0.00
    4    6    1      0.68      0.00
    6    6    1     -2.58      0.00
    8    6    1     -4.79      0.00
   10    6    1      3.36      0.00
   12    6    1      4.82      0.00
   14    6    1      0.73      0.00
   16    6    1      0.98      0.00
   18    6    1      2.09      0.00
   20    6    1      0.00      0.00
   22    6    1     -3.43      0.00
   24    6    1     -2.65      0.00
   26    6    1      1.21      0.00
   28    6    1      1.53      0.00
  -27    7    1      0.91      0.00
  -25    7    1      0.10      0.00
  -23    7    1      0.62      0.00
  -21    7    1      2.37      0.00
  -19    7    1      1.13      0.00
  -17    7    1     -0.51      0.00
  -15    7    1      3.27      0.00
  -13    7    1      6.13      0.00
  -11    7    1      0.89      0.00
   -9    7    1     -4.03      0.00
   -7    7    1     -2.26      0.00
   -5    7    1     -2.05      0.00
   -3    7    1     -3.30      0.00
   -1    7    1      3.40      0.00
    1    7    1      8.69      0.00
    3    7    1      3.05      0.00
    5    7    1      0.30      0.00
    7    7    1      2.96      0.00
    9    7    1     -0.29      0.00
   11    7    1     -3.90      0.00
   13    7    1     -2.63      0.00
   15    7    1     -1.28      0.00
   17    7    1     -0.18      0.00
   19    7    1      0.40      0.00
   21    7    1      1.10      0.00
   23    7    1      2.59      0.00
   25    7    1      1.19      0.00
   27    7    1     -1.02      0.00
  -24    8    1      0.13      0.00
  -22    8    1     -1.98      0.00
  -20    8    1     -1.15      0.00
  -18    8    1      0.67      0.00
  -16    8    1     -1.63      0.00
  -14    8    1     -4.74      0.00
  -12    8    1     -4.21      0.00
  -10    8    1     -2.06      0.00
   -8    8    1      0.49      0.00
   -6    8    1      2.31      0.00
   -4    8    1      1.09      0.00
   -2    8    1     -1.84      0.00
    0    8    1     -3.92      0.00
    2    8    1     -3.55      0.00
    4    8    1     -1.78      0.00
    6    8    1     -0.94      0.00
    8    8    1      0.03      0.00
   10    8    1      1.17      0.00
   12    8    1      1.97      0.00
   14    8    1      2.54      0.00
   16    8    1     -0.07      0.00
   18    8    1     -2.63      0.00
   20    8    1     -0.64      0.00
   22    8    1      0.06      0.00
   24    8    1     -1.69      0.00
  -21    9    1      0.71      0.00
  -19    9    1     -1.39      0.00
  -17    9    1     -0.57      0.00
  -15    9    1      1.85      0.00
  -13    9    1      1.81      0.00
  -11    9    1      2.90      0.00
   -9    9    1      3.10      0.00
   -7    9    1     -2.09      0.00
   -5    9    1     -3.39      0.00
   -3    9    1      1.10      0.00
   -1    9    1      0.89      0.00
    1    9    1     -0.71      0.00
    3    9    1      1.77      0.00
    5    9    1      1.76      0.00
    7    9    1     -1.22      0.00
    9    9    1     -1.45      0.00
   11    9    1     -1.09      0.00
   13    9    1     -3.18      0.00
   15    9    1     -2.25      0.00
   17    9    1      2.37      0.00
   19    9    1      2.16      0.00
  -14   10    1     -0.12      0.00
  -12   10    1     -0.70      0.00
  -10   10    1     -4.30      0.00
    4   10    1     -2.99      0.00
    6   10    1     -0.41      0.00
    8   10    1      1.91      0.00
   10   10    1      1.07      0.00
   12   10    1      2.32      0.00
   14   10    1      3.37      0.00
  -36    0    2      2.07      0.00
  -34    0    2      2.44      0.00
  -32    0    2      1.71      0.00
  -30    0    2     -0.93      0.00
  -28    0    2     -0.20      0.00
  -26    0    2      1.82      0.00
  -24    0    2     -0.97      0.00
  -22    0    2     -1.98      0.00
  -20    0    2      2.77      0.00
  -18    0    2      4.41      0.00
  -16    0    2     -0.13      0.00
  -14    0    2      4.25      0.00
  -12    0    2     12.31      0.00
  -10    0    2     -3.92      0.00
   -8    0    2    -15.66      0.00
   -6    0    2      9.33      0.00
   -4    0    2     18.20      0.00
   -2    0    2     -5.83      0.00
    0    0    2    -11.65      0.00
    2    0    2     -4.96      0.00
    4    0    2     -6.51      0.00
    6    0    2      3.38      0.00
    8    0    2     16.94      0.00
   10    0    2     12.52      0.00
   12    0    2      1.48      0.00
   14    0    2     -1.98      0.00
   16    0    2     -1.31      0.00
   18    0    2     -1.21      0.00
   20    0    2      0.11      0.00
   22    0    2      1.67      0.00
   24    0    2      0.34      0.00
   26    0    2     -0.35      0.00
   28    0    2      0.63      0.00
   30    0    2     -0.22      0.00
   32    0    2     -0.45      0.00
  -35    1    2     -1.76      0.00
  -33    1    2     -2.13      0.00
  -31    1    2     -0.55      0.00
  -29    1    2      0.83      0.00
  -27    1    2     -1.30      0.00
  -25    1    2     -0.99      0.00
  -23    1    2      1.93      0.00
  -21    1    2      0.91      0.00
  -19    1    2     -2.48      0.00
  -17    1    2     -1.43      0.00
  -15    1    2     -0.06      0.00
  -13    1    2     -7.62      0.00
  -11    1    2     -5.20      0.00
   -9    1    2     12.79      0.00
   -7    1    2      5.65      0.00
   -5    1    2    -16.21      0.00
   -3    1    2     -6.32      0.00
   -1    1    2      9.61      0.00
    1    1    2      5.72      0.00
    3    1    2      5.28      0.00
    5    1    2      3.49      0.00
    7    1    2     -9.61      0.00
    9    1    2    -13.18      0.00
   11    1    2     -3.83      0.00
   13    1    2      2.13      0.00
   15    1    2      2.00      0.00
   17    1    2      2.24      0.00
   19    1    2      2.55      0.00
   21    1    2      0.53      0.00
   23    1    2     -0.17      0.00
   25    1    2      0.76      0.00
   27    1    2     -0.28      0.00
   29    1    2     -0.68      0.00
   31    1    2      0.28      0.00
   33    1    2     -0.50      0.00
  -36    2    2      0.42      0.00
  -34    2    2      1.03      0.00
  -32    2    2      1.34      0.00
  -30    2    2      0.13      0.00
  -28    2    2      0.54      0.00
  -26    2    2      1.63      0.00
  -24    2    2      0.49      0.00
  -22    2    2     -1.30      0.00
  -20    2    2     -2.01      0.00
  -18    2    2     -0.13      0.00
  -16    2    2      1.14      0.00
  -14    2    2      2.02      0.00
  -12    2    2      4.03      0.00
  -10    2    2     -2.77      0.00
   -8    2    2     -7.99      0.00
   -6    2    2      4.29      0.00
   -4    2    2     10.62      0.00
   -2    2    2      1.87      0.00
    0    2    2     -1.15      0.00
    2    2    2     -1.64      0.00
    4    2    2     -3.71      0.00
    6    2    2      1.96      0.00
    8    2    2      6.66      0.00
   10    2    2      2.14      0.00
   12    2    2     -2.44      0.00
   14    2    2     -2.18      0.00
   16    2    2     -2.73      0.00
   18    2    2     -5.61      0.00
   20    2    2     -5.33      0.00
   22    2    2     -2.72      0.00
   24    2    2     -1.91      0.00
   26    2    2     -0.47      0.00
   28    2    2      1.31      0.00
   30    2    2      0.65      0.00
   32    2    2      0.36      0.00
  -35    3    2      0.25      0.00
  -33    3    2     -0.42      0.00
  -31    3    2     -0.55      0.00
  -29    3    2     -0.63      0.00
  -27    3    2     -0.92      0.00
  -25    3    2     -1.28      0.00
  -23    3    2     -1.95      0.00
  -21    3    2      0.86      0.00
  -19    3    2      3.02      0.00
  -17    3    2     -1.93      0.00
  -15    3    2     -4.14      0.00
  -13    3    2     -0.90      0.00
  -11    3    2     -0.51      0.00
   -9    3    2     -0.65      0.00
   -7    3    2     -1.16      0.00
   -5    3    2     -5.29      0.00
   -3    3    2     -9.47      0.00
   -1    3    2     -9.73      0.00
    1    3    2     -4.50      0.00
    3    3    2     -0.10      0.00
    5    3    2     -1.68      0.00
    7    3    2     -1.84      0.00
    9    3    2      1.54      0.00
   11    3    2      2.28      0.00
   13    3    2      0.35      0.00
   15    3    2      0.83      0.00
   17    3    2      5.54      0.00
   19    3    2      8.27      0.00
   21    3    2      5.87      0.00
   23    3    2      3.63      0.00
   25    3    2      1.60      0.00
   27    3    2     -1.50      0.00
   29    3    2     -1.65      0.00
   31    3    2     -0.21      0.00
  -34    4    2     -0.47      0.00
  -32    4    2     -0.38      0.00
  -30    4    2      0.33      0.00
  -28    4    2      0.44      0.00
  -26    4    2     -0.58      0.00
  -24    4    2      1.77      0.00
  -22    4    2      3.20      0.00
  -20    4    2     -1.77      0.00
  -18    4    2     -0.99      0.00
  -16    4    2      5.75      0.00
  -14    4    2      2.70      0.00
  -12    4    2     -2.35      0.00
  -10    4    2      2.66      0.00
   -8    4    2      5.17      0.00
   -6    4    2      0.55      0.00
   -4    4    2      4.67      0.00
   -2    4    2     14.61      0.00
    0    4    2     10.79      0.00
    2    4    2      1.81      0.00
    4    4    2      3.31      0.00
    6    4    2      2.49      0.00
    8    4    2     -4.21      0.00
   10    4    2     -3.23      0.00
   12    4    2      2.26      0.00
   14    4    2      2.56      0.00
   16    4    2     -2.86      0.00
   18    4    2     -7.83      0.00
   20    4    2     -6.65      0.00
   22    4    2     -4.00      0.00
   24    4    2     -2.72      0.00
   26    4    2      0.75      0.00
   28    4    2      2.56      0.00
   30    4    2      0.45      0.00
  -33    5    2      0.98      0.00
  -31    5    2      0.83      0.00
  -29    5    2      0.02      0.00
  -27    5    2      1.97      0.00
  -25    5    2      2.24      0.00
  -23    5    2     -2.35      0.00
  -21    5    2     -1.40      0.00
  -19    5    2      2.65      0.00
  -17    5    2     -2.03      0.00
  -15    5    2     -4.42      0.00
  -13    5    2      2.66      0.00
  -11    5    2      2.52      0.00
   -9    5    2     -4.55      0.00
   -7    5    2     -0.99      0.00
   -5    5    2      3.05      0.00
   -3    5    2     -7.88      0.00
   -1    5    2    -12.45      0.00
    1    5    2     -1.78      0.00
    3    5    2     -0.44      0.00
    5    5    2     -3.92      0.00
    7    5    2      3.48      0.00
    9    5    2      5.59      0.00
   11    5    2     -2.30      0.00
   13    5    2     -5.12      0.00
   15    5    2     -0.40      0.00
   17    5    2      5.57      0.00
   19    5    2      6.13      0.00
   21    5    2      2.95      0.00
   23    5    2      2.54      0.00
   25    5    2      1.19      0.00
   27    5    2     -1.88      0.00
   29    5    2     -0.98      0.00
  -30    6    2     -0.77      0.00
  -28    6    2     -1.87      0.00
  -26    6    2     -4.51      0.00
  -24    6    2     -1.90      0.00
  -22    6    2      1.41      0.00
  -20    6    2     -1.31      0.00
  -18    6    2     -0.94      0.00
  -16    6    2      3.19      0.00
  -14    6    2      0.12      0.00
  -12    6    2     -4.13      0.00
  -10    6    2      0.29      0.00
   -8    6    2      2.75      0.00
   -6    6    2     -2.43      0.00
   -4    6    2      0.66      0.00
   -2    6    2      9.11      0.00
    0    6    2      3.73      0.00
    2    6    2     -2.43      0.00
    4    6    2      2.02      0.00
    6    6    2     -0.44      0.00
    8    6    2     -5.45      0.00
   10    6    2      0.23      0.00
   12    6    2      5.10      0.00
   14    6    2      2.88      0.00
   16    6    2     -1.80      0.00
   18    6    2     -4.77      0.00
   20    6    2     -2.73      0.00
   22    6    2     -1.27      0.00
   24    6    2     -2.27      0.00
   26    6    2     -0.69      0.00
  -27    7    2      3.47      0.00
  -25    7    2      3.58      0.00
  -23    7    2      0.40      0.00
  -21    7    2      0.24      0.00
  -19    7    2      0.59      0.00
  -17    7    2     -2.33      0.00
  -15    7    2     -2.05      0.00
  -13    7    2      1.71      0.00
  -11    7    2      1.78      0.00
   -9    7    2     -1.27      0.00
   -7    7    2     -1.40      0.00
   -5    7    2     -0.82      0.00
   -3    7    2     -4.69      0.00
   -1    7    2     -4.96      0.00
    1    7    2      0.41      0.00
    3    7    2      0.22      0.00
    5    7    2     -0.66      0.00
    7    7    2      2.58      0.00
    9    7    2      0.42      0.00
   11    7    2     -3.31      0.00
   13    7    2     -2.90      0.00
   15    7    2     -2.01      0.00
   17    7    2      0.75      0.00
   19    7    2      2.57      0.00
   21    7    2      0.93      0.00
   23    7    2      1.27      0.00
   25    7    2      2.13      0.00
  -24    8    2     -0.71      0.00
  -22    8    2     -0.20      0.00
  -20    8    2     -0.22      0.00
  -18    8    2      2.43      0.00
  -16    8    2      2.91      0.00
  -14    8    2     -0.03      0.00
  -12    8    2     -1.59      0.00
  -10    8    2     -2.02      0.00
   -8    8    2     -0.81      0.00
   -6    8    2      1.65      0.00
   -4    8    2      2.04      0.00
   -2    8    2      1.48      0.00
    0    8    2      0.89      0.00
    2    8    2      0.26      0.00
    4    8    2     -0.40      0.00
    6    8    2     -1.59      0.00
    8    8    2     -0.18      0.00
   10    8    2      1.48      0.00
   12    8    2      0.29      0.00
   14    8    2      1.95      0.00
   16    8    2      3.46      0.00
   18    8    2      0.04      0.00
   20    8    2     -1.23      0.00
   22    8    2     -0.15      0.00
  -21    9    2      0.73      0.00
  -19    9    2     -1.42      0.00
  -17    9    2     -3.28      0.00
  -15    9    2     -0.96      0.00
  -13    9    2      0.58      0.00
   -9    9    2      4.49      0.00
   -7    9    2      1.74      0.00
   -5    9    2     -1.06      0.00
   -3    9    2      1.89      0.00
   -1    9    2      2.22      0.00
    1    9    2     -0.76      0.00
    3    9    2      0.05      0.00
    5    9    2      2.26      0.00
    7    9    2      1.04      0.00
    9    9    2     -0.15      0.00
   11    9    2      2.14      0.00
   13    9    2      1.53      0.00
   15    9    2     -3.12      0.00
   17    9    2     -2.88      0.00
  -14   10    2      0.43      0.00
  -12   10    2      0.65      0.00
  -10   10    2     -2.32      0.00
   -8   10    2     -3.73      0.00
    6   10    2     -1.25      0.00
    8   10    2     -0.08      0.00
   10   10    2     -1.98      0.00
  -36    0    3      1.16      0.00
  -34    0    3      2.92      0.00
  -32    0    3      3.76      0.00
  -30    0    3     -1.25      0.00
  -28    0    3     -5.56      0.00
  -26    0    3     -4.58      0.00
  -24    0    3     -4.98      0.00
  -22    0    3     -4.53      0.00
  -20    0    3      2.88      0.00
  -18    0    3     10.37      0.00
  -16    0    3      5.73      0.00
  -14    0    3     -1.65      0.00
  -12    0    3      6.31      0.00
  -10    0    3     12.61      0.00
   -8    0    3      3.93      0.00
   -6    0    3      2.04      0.00
   -4    0    3      4.52      0.00
   -2    0    3     -1.44      0.00
    0    0    3      0.89      0.00
    2    0    3      7.68      0.00
    4    0    3     -1.20      0.00
    6    0    3    -12.93      0.00
    8    0    3    -11.77      0.00
   10    0    3     -5.70      0.00
   12    0    3     -2.86      0.00
   14    0    3     -2.04      0.00
   16    0    3     -0.50      0.00
   18    0    3      0.81      0.00
   20    0    3      0.03      0.00
   22    0    3     -1.91      0.00
   24    0    3     -3.85      0.00
   26    0    3     -2.76      0.00
   28    0    3      2.13      0.00
   30    0    3      3.77      0.00
  -35    1    3     -1.90      0.00
  -33    1    3     -3.91      0.00
  -31    1    3     -2.21      0.00
  -29    1    3      3.24      0.00
  -27    1    3      4.70      0.00
  -25    1    3      4.48      0.00
  -23    1    3      5.20      0.00
  -21    1    3      1.30      0.00
  -19    1    3     -7.11      0.00
  -17    1    3    -10.00      0.00
  -15    1    3     -2.97      0.00
  -13    1    3     -1.81      0.00
  -11    1    3    -10.05      0.00
   -9    1    3     -8.01      0.00
   -7    1    3     -1.39      0.00
   -5    1    3     -2.56      0.00
   -3    1    3      0.69      0.00
   -1    1    3      3.21      0.00
    1    1    3     -4.54      0.00
    3    1    3     -3.98      0.00
    5    1    3      8.00      0.00
    7    1    3     11.81      0.00
    9    1    3      6.05      0.00
   11    1    3      2.19      0.00
   13    1    3      2.11      0.00
   15    1    3      1.31      0.00
   17    1    3     -0.81      0.00
   19    1    3     -1.07      0.00
   21    1    3      0.44      0.00
   23    1    3      2.27      0.00
   25    1    3      3.18      0.00
   27    1    3      0.33      0.00
   29    1    3     -3.11      0.00
   31    1    3     -1.92      0.00
  -36    2    3      1.05      0.00
  -34    2    3      2.80      0.00
  -32    2    3      3.74      0.00
  -30    2    3      0.72      0.00
  -28    2    3     -2.24      0.00
  -26    2    3     -3.73      0.00
  -24    2    3     -5.49      0.00
  -22    2    3     -3.99      0.00
  -20    2    3      1.49      0.00
  -18    2    3      7.71      0.00
  -16    2    3      8.81      0.00
  -14    2    3      4.34      0.00
  -12    2    3      4.02      0.00
  -10    2    3      5.89      0.00
   -8    2    3      3.02      0.00
   -6    2    3     -0.23      0.00
   -4    2    3     -4.42      0.00
   -2    2    3     -7.44      0.00
    0    2    3     -1.63      0.00
    2    2    3      2.62      0.00
    4    2    3     -4.19      0.00
    6    2    3     -9.58      0.00
    8    2    3     -5.19      0.00
   10    2    3     -0.14      0.00
   12    2    3     -1.19      0.00
   14    2    3     -2.55      0.00
   16    2    3      0.11      0.00
   18    2    3      2.06      0.00
   20    2    3      1.20      0.00
   22    2    3      0.03      0.00
   24    2    3     -1.28      0.00
   26    2    3     -1.19      0.00
   28    2    3      1.17      0.00
   30    2    3      1.69      0.00
  -35    3    3     -1.18      0.00
  -33    3    3     -2.62      0.00
  -31    3    3     -2.01      0.00
  -29    3    3     -0.98      0.00
  -27    3    3      0.47      0.00
  -25    3    3      4.66      0.00
  -23    3    3      6.22      0.00
  -21    3    3      3.47      0.00
  -19    3    3     -0.53      0.00
  -17    3    3     -6.34      0.00
  -15    3    3     -8.14      0.00
  -13    3    3     -2.87      0.00
  -11    3    3      0.43      0.00
   -9    3    3     -1.58      0.00
   -7    3    3     -1.01      0.00
   -5    3    3      6.63      0.00
   -3    3    3     11.54      0.00
   -1    3    3      6.07      0.00
    1    3    3      1.40      0.00
    3    3    3      5.10      0.00
    5    3    3      8.94      0.00
    7    3    3      6.51      0.00
    9    3    3      1.22      0.00
   11    3    3      0.84      0.00
   13    3    3      3.90      0.00
   15    3    3      1.99      0.00
   17    3    3     -2.00      0.00
   19    3    3     -2.30      0.00
   21    3    3     -1.67      0.00
   23    3    3     -0.94      0.00
   25    3    3      0.43      0.00
   27    3    3      0.00      0.00
   29    3    3     -0.96      0.00
  -34    4    3      0.72      0.00
  -32    4    3      0.33      0.00
  -30    4    3      0.70      0.00
  -28    4    3      2.84      0.00
  -26    4    3     -0.27      0.00
  -24    4    3     -5.72      0.00
  -22    4    3     -5.97      0.00
  -20    4    3     -4.36      0.00
  -18    4    3     -0.26      0.00
  -16    4    3      6.51      0.00
  -14    4    3      5.60      0.00
  -12    4    3     -1.87      0.00
  -10    4    3     -2.05      0.00
   -8    4    3      3.00      0.00
   -6    4    3     -2.36      0.00
   -4    4    3    -11.42      0.00
   -2    4    3     -6.97      0.00
    0    4    3     -1.11      0.00
    2    4    3     -5.92      0.00
    4    4    3     -9.34      0.00
    6    4    3     -7.35      0.00
    8    4    3     -4.34      0.00
   10    4    3     -2.32      0.00
   12    4    3     -4.00      0.00
   14    4    3     -3.44      0.00
   16    4    3      1.59      0.00
   18    4    3      3.24      0.00
   20    4    3      2.53      0.00
   22    4    3      2.50      0.00
   24    4    3      0.80      0.00
   26    4    3     -0.39      0.00
   28    4    3      0.41      0.00
  -31    5    3      2.03      0.00
  -29    5    3     -1.79      0.00
  -27    5    3     -3.81      0.00
  -25    5    3      1.60      0.00
  -23    5    3      5.33      0.00
  -21    5    3      5.24      0.00
  -19    5    3      3.87      0.00
  -17    5    3     -1.84      0.00
  -15    5    3     -5.83      0.00
  -13    5    3     -1.03      0.00
  -11    5    3      3.40      0.00
   -9    5    3     -0.95      0.00
   -7    5    3     -1.70      0.00
   -5    5    3      7.28      0.00
   -3    5    3      6.74      0.00
   -1    5    3     -1.92      0.00
    1    5    3      1.97      0.00
    3    5    3      8.48      0.00
    5    5    3      6.44      0.00
    7    5    3      4.89      0.00
    9    5    3      3.75      0.00
   11    5    3      2.74      0.00
   13    5    3      2.67      0.00
   15    5    3     -1.77      0.00
   17    5    3     -5.10      0.00
   19    5    3     -3.66      0.00
   21    5    3     -3.21      0.00
   23    5    3     -2.35      0.00
   25    5    3     -0.24      0.00
   27    5    3     -0.28      0.00
  -30    6    3     -1.65      0.00
  -28    6    3      2.99      0.00
  -26    6    3      1.41      0.00
  -24    6    3     -3.34      0.00
  -22    6    3     -4.55      0.00
  -20    6    3     -4.53      0.00
  -18    6    3     -1.76      0.00
  -16    6    3      2.76      0.00
  -14    6    3      2.23      0.00
  -12    6    3     -2.20      0.00
  -10    6    3     -3.31      0.00
   -8    6    3     -1.98      0.00
   -6    6    3     -6.21      0.00
   -4    6    3     -8.30      0.00
   -2    6    3      0.32      0.00
    0    6    3      2.31      0.00
    2    6    3     -5.34      0.00
    4    6    3     -6.05      0.00
    6    6    3     -4.42      0.00
    8    6    3     -4.51      0.00
   10    6    3     -1.81      0.00
   12    6    3     -1.07      0.00
   14    6    3      0.91      0.00
   16    6    3      5.86      0.00
   18    6    3      5.54      0.00
   20    6    3      3.17      0.00
   22    6    3      2.85      0.00
   24    6    3      1.63      0.00
  -27    7    3     -0.71      0.00
  -25    7    3      2.77      0.00
  -23    7    3      4.14      0.00
  -21    7    3      4.13      0.00
  -19    7    3      3.37      0.00
  -17    7    3      0.13      0.00
  -15    7    3     -1.48      0.00
  -13    7    3     -0.26      0.00
  -11    7    3      2.71      0.00
   -9    7    3      6.62      0.00
   -7    7    3      9.70      0.00
   -5    7    3     10.54      0.00
   -3    7    3      4.92      0.00
   -1    7    3     -1.10      0.00
    1    7    3      2.04      0.00
    3    7    3      5.48      0.00
    5    7    3      5.37      0.00
    7    7    3      6.07      0.00
    9    7    3      2.84      0.00
   11    7    3      0.22      0.00
   13    7    3      1.37      0.00
   15    7    3     -2.26      0.00
   17    7    3     -5.59      0.00
   19    7    3     -3.02      0.00
   21    7    3     -1.35      0.00
   23    7    3     -1.51      0.00
  -24    8    3     -4.12      0.00
  -22    8    3     -3.01      0.00
  -20    8    3     -2.81      0.00
  -18    8    3     -1.15      0.00
  -16    8    3      1.02      0.00
  -14    8    3      2.35      0.00
  -12    8    3      3.04      0.00
  -10    8    3     -2.01      0.00
   -8    8    3     -9.25      0.00
   -6    8    3    -10.14      0.00
   -4    8    3     -6.17      0.00
   -2    8    3     -1.74      0.00
    0    8    3     -0.82      0.00
    2    8    3     -2.99      0.00
    4    8    3     -4.87      0.00
    6    8    3     -6.60      0.00
    8    8    3     -4.20      0.00
   10    8    3      0.24      0.00
   12    8    3     -1.77      0.00
   14    8    3     -2.75      0.00
   16    8    3      1.90      0.00
   18    8    3      2.44      0.00
  -19    9    3      0.67      0.00
  -15    9    3     -2.00      0.00
  -13    9    3     -5.46      0.00
  -11    9    3     -6.09      0.00
   -9    9    3      1.49      0.00
   -7    9    3      6.30      0.00
   -5    9    3      3.30      0.00
   -3    9    3      0.81      0.00
   -1    9    3      0.45      0.00
    1    9    3      0.39      0.00
    3    9    3      1.70      0.00
    5    9    3      3.74      0.00
    7    9    3      2.63      0.00
    9    9    3     -1.54      0.00
   11    9    3     -0.80      0.00
   13    9    3      3.32      0.00
   15    9    3      1.79      0.00
  -12   10    3      6.30      0.00
    6   10    3      0.76      0.00
    8   10    3      3.63      0.00
  -36    0    4      1.70      0.00
  -34    0    4     -1.43      0.00
  -32    0    4     -0.11      0.00
  -30    0    4      2.31      0.00
  -28    0    4      2.43      0.00
  -26    0    4      2.98      0.00
  -24    0    4      1.64      0.00
  -22    0    4     -1.26      0.00
  -20    0    4     -0.14      0.00
  -18    0    4      4.97      0.00
  -16    0    4      5.70      0.00
  -14    0    4      0.05      0.00
  -12    0    4     -0.14      0.00
  -10    0    4      4.28      0.00
   -8    0    4     -0.14      0.00
   -6    0    4     -5.71      0.00
   -4    0    4     -1.88      0.00
   -2    0    4      0.53      0.00
    0    0    4     -1.31      0.00
    2    0    4      1.44      0.00
    4    0    4      5.19      0.00
    6    0    4      3.60      0.00
    8    0    4     -1.48      0.00
   10    0    4     -4.98      0.00
   12    0    4     -2.34      0.00
   14    0    4      1.96      0.00
   16    0    4      0.78      0.00
   18    0    4     -2.09      0.00
   20    0    4     -0.83      0.00
   22    0    4      3.35      0.00
   24    0    4      5.12      0.00
   26    0    4      2.46      0.00
   28    0    4      0.25      0.00
  -35    1    4      0.08      0.00
  -33    1    4      1.16      0.00
  -31    1    4     -1.47      0.00
  -29    1    4     -2.25      0.00
  -27    1    4     -2.07      0.00
  -25    1    4     -1.70      0.00
  -23    1    4      0.40      0.00
  -21    1    4      1.12      0.00
  -19    1    4     -1.87      0.00
  -17    1    4     -4.66      0.00
  -15    1    4     -1.71      0.00
  -13    1    4      1.73      0.00
  -11    1    4     -1.20      0.00
   -9    1    4     -1.54      0.00
   -7    1    4      3.79      0.00
   -5    1    4      3.19      0.00
   -3    1    4     -0.84      0.00
   -1    1    4      0.58      0.00
    1    1    4      0.93      0.00
    3    1    4     -3.26      0.00
    5    1    4     -4.26      0.00
    7    1    4     -0.08      0.00
    9    1    4      4.30      0.00
   11    1    4      3.97      0.00
   13    1    4     -0.22      0.00
   15    1    4     -1.42      0.00
   17    1    4      1.20      0.00
   19    1    4      2.08      0.00
   21    1    4     -0.53      0.00
   23    1    4     -3.56      0.00
   25    1    4     -3.10      0.00
   27    1    4     -0.61      0.00
   29    1    4     -0.11      0.00
  -34    2    4     -0.97      0.00
  -32    2    4      0.57      0.00
  -30    2    4      1.97      0.00
  -28    2    4      1.29      0.00
  -26    2    4      0.42      0.00
  -24    2    4     -0.36      0.00
  -22    2    4      0.05      0.00
  -20    2    4      1.32      0.00
  -18    2    4      2.02      0.00
  -16    2    4      1.11      0.00
  -14    2    4     -1.00      0.00
  -12    2    4     -1.30      0.00
  -10    2    4     -1.14      0.00
   -8    2    4     -2.78      0.00
   -6    2    4     -1.81      0.00
   -4    2    4      1.62      0.00
   -2    2    4      1.16      0.00
    0    2    4     -1.38      0.00
    2    2    4      0.45      0.00
    4    2    4      3.51      0.00
    6    2    4      1.21      0.00
    8    2    4     -3.36      0.00
   10    2    4     -3.64      0.00
   12    2    4     -0.65      0.00
   14    2    4      0.54      0.00
   16    2    4     -0.88      0.00
   18    2    4     -2.12      0.00
   20    2    4     -1.76      0.00
   22    2    4     -0.02      0.00
   24    2    4      1.10      0.00
   26    2    4      0.23      0.00
   28    2    4     -0.44      0.00
  -33    3    4     -0.23      0.00
  -31    3    4     -1.76      0.00
  -29    3    4     -1.12      0.00
  -27    3    4      0.09      0.00
  -25    3    4      0.57      0.00
  -23    3    4     -1.57      0.00
  -21    3    4     -4.14      0.00
  -19    3    4     -3.08      0.00
  -17    3    4     -0.81      0.00
  -15    3    4     -0.51      0.00
  -13    3    4     -0.57      0.00
  -11    3    4      2.12      0.00
   -9    3    4      4.58      0.00
   -7    3    4      1.59      0.00
   -5    3    4     -2.42      0.00
   -3    3    4     -2.31      0.00
   -1    3    4     -0.31      0.00
    1    3    4      0.58      0.00
    3    3    4     -1.59      0.00
    5    3    4     -2.78      0.00
    7    3    4      0.69      0.00
    9    3    4      2.08      0.00
   11    3    4     -0.45      0.00
   13    3    4     -0.40      0.00
   15    3    4      1.50      0.00
   17    3    4      1.91      0.00
   19    3    4      2.17      0.00
   21    3    4      2.22      0.00
   23    3    4      1.22      0.00
   25    3    4      0.79      0.00
   27    3    4      0.96      0.00
  -32    4    4      1.97      0.00
  -30    4    4      1.20      0.00
  -28    4    4     -0.29      0.00
  -26    4    4     -0.77      0.00
  -24    4    4      1.71      0.00
  -22    4    4      6.20      0.00
  -20    4    4      5.89      0.00
  -18    4    4      1.76      0.00
  -16    4    4      0.61      0.00
  -14    4    4      2.25      0.00
  -12    4    4      0.18      0.00
  -10    4    4     -5.33      0.00
   -8    4    4     -4.18      0.00
   -6    4    4      1.25      0.00
   -4    4    4      1.39      0.00
   -2    4    4      0.60      0.00
    0    4    4      0.40      0.00
    2    4    4     -0.84      0.00
    4    4    4      1.13      0.00
    6    4    4      1.69      0.00
    8    4    4     -0.37      0.00
   10    4    4      1.19      0.00
   12    4    4      1.20      0.00
   14    4    4     -2.25      0.00
   16    4    4     -2.53      0.00
   18    4    4     -1.68      0.00
   20    4    4     -2.42      0.00
   22    4    4     -1.92      0.00
   24    4    4     -0.84      0.00
   26    4    4     -0.80      0.00
  -31    5    4     -1.70      0.00
  -29    5    4      0.46      0.00
  -27    5    4      1.11      0.00
  -25    5    4     -0.62      0.00
  -23    5    4     -5.64      0.00
  -21    5    4     -7.38      0.00
  -19    5    4     -2.78      0.00
  -17    5    4      0.62      0.00
  -15    5    4     -0.38      0.00
  -13    5    4     -1.23      0.00
  -11    5    4      2.77      0.00
   -9    5    4      5.27      0.00
   -7    5    4      0.96      0.00
   -5    5    4     -0.22      0.00
   -3    5    4      1.23      0.00
   -1    5    4     -0.58      0.00
    1    5    4      1.43      0.00
    3    5    4      3.08      0.00
    5    5    4     -0.15      0.00
    7    5    4     -0.09      0.00
    9    5    4     -0.07      0.00
   11    5    4     -1.42      0.00
   13    5    4      2.07      0.00
   15    5    4      3.93      0.00
   17    5    4      1.69      0.00
   19    5    4      1.61      0.00
   21    5    4      1.79      0.00
   23    5    4      0.33      0.00
   25    5    4     -0.09      0.00
  -28    6    4     -1.14      0.00
  -26    6    4     -0.19      0.00
  -24    6    4      3.62      0.00
  -22    6    4      7.35      0.00
  -20    6    4      4.26      0.00
  -18    6    4     -1.10      0.00
  -16    6    4     -2.79      0.00
  -14    6    4     -1.44      0.00
  -12    6    4     -0.20      0.00
  -10    6    4     -1.48      0.00
   -8    6    4     -0.44      0.00
   -6    6    4      1.24      0.00
   -4    6    4     -0.92      0.00
   -2    6    4     -0.32      0.00
    0    6    4     -0.53      0.00
    2    6    4     -4.61      0.00
    4    6    4     -2.75      0.00
    6    6    4     -0.15      0.00
    8    6    4     -1.27      0.00
   10    6    4      0.74      0.00
   12    6    4      0.13      0.00
   14    6    4     -3.72      0.00
   16    6    4     -2.52      0.00
   18    6    4     -0.62      0.00
   20    6    4     -1.10      0.00
   22    6    4     -0.39      0.00
  -27    7    4      0.11      0.00
  -25    7    4     -1.71      0.00
  -23    7    4     -5.49      0.00
  -21    7    4     -5.57      0.00
  -19    7    4     -0.38      0.00
  -17    7    4      4.01      0.00
  -15    7    4      5.50      0.00
  -13    7    4      2.33      0.00
  -11    7    4     -2.18      0.00
   -9    7    4     -3.22      0.00
   -7    7    4     -3.45      0.00
   -5    7    4     -2.21      0.00
   -3    7    4     -0.54      0.00
   -1    7    4     -0.05      0.00
    1    7    4      3.11      0.00
    3    7    4      3.08      0.00
    5    7    4     -0.67      0.00
    7    7    4      0.53      0.00
    9    7    4      0.21      0.00
   11    7    4     -2.80      0.00
   13    7    4      0.01      0.00
   15    7    4      2.31      0.00
   17    7    4      0.29      0.00
   19    7    4     -0.24      0.00
  -20    8    4      1.94      0.00
  -18    8    4     -2.64      0.00
  -16    8    4     -6.57      0.00
  -14    8    4     -6.79      0.00
  -12    8    4     -0.21      0.00
  -10    8    4      5.06      0.00
   -8    8    4      4.72      0.00
   -6    8    4      3.77      0.00
   -4    8    4      2.54      0.00
   -2    8    4      0.58      0.00
    0    8    4     -1.76      0.00
    2    8    4     -1.94      0.00
    4    8    4      1.63      0.00
    6    8    4      1.48      0.00
    8    8    4     -0.70      0.00
   10    8    4      2.67      0.00
   12    8    4      3.76      0.00
   14    8    4      0.07      0.00
   16    8    4     -0.40      0.00
   -9    9    4     -4.71      0.00
   -7    9    4     -3.22      0.00
   -5    9    4     -2.84      0.00
   -3    9    4     -1.29      0.00
   -1    9    4      1.04      0.00
    1    9    4      1.06      0.00
    3    9    4     -1.48      0.00
    5    9    4     -2.02      0.00
    7    9    4      0.62      0.00
    9    9    4     -0.35      0.00
   11    9    4     -3.36      0.00
  -34    0    5     -3.56      0.00
  -32    0    5     -1.61      0.00
  -30    0    5      3.17      0.00
  -28    0    5      4.67      0.00
  -26    0    5      3.86      0.00
  -24    0    5      3.34      0.00
  -22    0    5      0.43      0.00
  -20    0    5     -5.93      0.00
  -18    0    5     -8.61      0.00
  -16    0    5     -2.92      0.00
  -14    0    5      1.35      0.00
  -12    0    5     -1.39      0.00
  -10    0    5     -0.60      0.00
   -8    0    5      3.10      0.00
   -6    0    5     -0.33      0.00
   -4    0    5     -3.56      0.00
   -2    0    5     -1.68      0.00
    0    0    5     -2.61      0.00
    2    0    5     -4.57      0.00
    4    0    5     -2.83      0.00
    6    0    5      2.48      0.00
    8    0    5      8.80      0.00
   10    0    5      8.39      0.00
   12    0    5      3.93      0.00
   14    0    5      4.22      0.00
   16    0    5      4.77      0.00
   18    0    5      2.20      0.00
   20    0    5      0.97      0.00
   22    0    5      1.06      0.00
   24    0    5      0.83      0.00
   26    0    5      1.20      0.00
  -33    1    5      3.27      0.00
  -31    1    5     -0.50      0.00
  -29    1    5     -4.03      0.00
  -27    1    5     -4.10      0.00
  -25    1    5     -3.30      0.00
  -23    1    5     -2.01      0.00
  -21    1    5      2.40      0.00
  -19    1    5      7.35      0.00
  -17    1    5      5.75      0.00
  -15    1    5     -0.07      0.00
  -13    1    5     -0.48      0.00
  -11    1    5      1.40      0.00
   -9    1    5     -1.50      0.00
   -7    1    5     -1.70      0.00
   -5    1    5      2.33      0.00
   -3    1    5      1.59      0.00
   -1    1    5      0.15      0.00
    1    1    5      2.58      0.00
    3    1    5      2.87      0.00
    5    1    5     -0.65      0.00
    7    1    5     -5.85      0.00
    9    1    5     -7.90      0.00
   11    1    5     -4.30      0.00
   13    1    5     -2.64      0.00
   15    1    5     -4.16      0.00
   17    1    5     -2.97      0.00
   19    1    5     -1.17      0.00
   21    1    5     -1.17      0.00
   23    1    5     -0.86      0.00
   25    1    5     -0.44      0.00
  -34    2    5     -2.88      0.00
  -32    2    5     -1.89      0.00
  -30    2    5      1.61      0.00
  -28    2    5      3.56      0.00
  -26    2    5      2.84      0.00
  -24    2    5      1.55      0.00
  -22    2    5     -0.40      0.00
  -20    2    5     -4.02      0.00
  -18    2    5     -5.62      0.00
  -16    2    5     -2.65      0.00
  -14    2    5      0.19      0.00
  -12    2    5     -0.38      0.00
  -10    2    5     -0.46      0.00
   -8    2    5      0.61      0.00
   -6    2    5     -0.90      0.00
   -4    2    5     -1.15      0.00
   -2    2    5      1.79      0.00
    0    2    5      1.24      0.00
    2    2    5     -1.07      0.00
    4    2    5      0.80      0.00
    6    2    5      3.99      0.00
    8    2    5      4.38      0.00
   10    2    5      1.92      0.00
   12    2    5      0.44      0.00
   14    2    5      1.97      0.00
   16    2    5      2.51      0.00
   18    2    5      1.44      0.00
   20    2    5      1.44      0.00
   22    2    5      1.26      0.00
   24    2    5      0.00      0.00
  -33    3    5      1.76      0.00
  -31    3    5      0.48      0.00
  -29    3    5     -1.89      0.00
  -27    3    5     -2.36      0.00
  -25    3    5     -0.65      0.00
  -23    3    5      0.37      0.00
  -21    3    5      1.57      0.00
  -19    3    5      3.47      0.00
  -17    3    5      3.54      0.00
  -15    3    5      1.98      0.00
  -13    3    5      0.58      0.00
  -11    3    5      0.94      0.00
   -9    3    5      1.90      0.00
   -7    3    5      1.51      0.00
   -5    3    5      1.13      0.00
   -3    3    5     -0.46      0.00
   -1    3    5     -2.39      0.00
    1    3    5     -0.80      0.00
    3    3    5     -0.22      0.00
    5    3    5     -2.78      0.00
    7    3    5     -1.99      0.00
    9    3    5      1.45      0.00
   11    3    5      1.90      0.00
   13    3    5     -0.18      0.00
   15    3    5     -1.55      0.00
   17    3    5     -1.76      0.00
   19    3    5     -1.92      0.00
   21    3    5     -1.62      0.00
   23    3    5     -0.29      0.00
  -32    4    5     -0.41      0.00
  -30    4    5      0.42      0.00
  -28    4    5      1.80      0.00
  -26    4    5      0.79      0.00
  -24    4    5     -0.41      0.00
  -22    4    5      0.15      0.00
  -20    4    5     -0.55      0.00
  -18    4    5     -1.53      0.00
  -16    4    5     -1.61      0.00
  -14    4    5     -0.81      0.00
  -12    4    5     -0.02      0.00
  -10    4    5     -2.09      0.00
   -8    4    5     -2.68      0.00
   -6    4    5     -0.54      0.00
   -4    4    5     -0.97      0.00
   -2    4    5     -0.54      0.00
    0    4    5      1.05      0.00
    2    4    5      0.13      0.00
    4    4    5      1.09      0.00
    6    4    5      1.49      0.00
    8    4    5     -2.48      0.00
   10    4    5     -3.39      0.00
   12    4    5     -0.38      0.00
   14    4    5      0.91      0.00
   16    4    5      1.53      0.00
   18    4    5      2.45      0.00
   20    4    5      1.72      0.00
   22    4    5      0.10      0.00
  -29    5    5     -0.84      0.00
  -27    5    5     -1.40      0.00
  -25    5    5     -0.24      0.00
  -23    5    5     -0.99      0.00
  -21    5    5     -1.78      0.00
  -19    5    5     -1.11      0.00
  -17    5    5     -1.27      0.00
  -15    5    5     -1.16      0.00
  -13    5    5     -1.43      0.00
  -11    5    5     -0.24      0.00
   -9    5    5      2.11      0.00
   -7    5    5     -0.14      0.00
   -5    5    5     -0.68      0.00
   -3    5    5      2.62      0.00
   -1    5    5      1.04      0.00
    1    5    5     -0.93      0.00
    3    5    5     -0.54      0.00
    5    5    5     -1.56      0.00
    7    5    5      0.80      0.00
    9    5    5      3.35      0.00
   11    5    5      0.43      0.00
   13    5    5     -1.12      0.00
   15    5    5     -0.45      0.00
   17    5    5     -1.81      0.00
   19    5    5     -1.88      0.00
   21    5    5      0.26      0.00
  -28    6    5      0.76      0.00
  -26    6    5      0.92      0.00
  -24    6    5      0.69      0.00
  -22    6    5      1.72      0.00
  -20    6    5      1.61      0.00
  -18    6    5      2.51      0.00
  -16    6    5      3.41      0.00
  -14    6    5      2.18      0.00
  -12    6    5      1.22      0.00
  -10    6    5     -0.72      0.00
   -8    6    5     -0.40      0.00
   -6    6    5      2.05      0.00
   -4    6    5     -0.91      0.00
   -2    6    5     -2.53      0.00
    0    6    5      0.78      0.00
    2    6    5      1.02      0.00
    4    6    5      1.15      0.00
    6    6    5      1.13      0.00
    8    6    5     -2.19      0.00
   10    6    5     -1.46      0.00
   12    6    5      1.21      0.00
   14    6    5     -0.15      0.00
   16    6    5     -0.24      0.00
   18    6    5      1.14      0.00
  -23    7    5     -0.37      0.00
  -21    7    5     -0.16      0.00
  -19    7    5     -0.89      0.00
  -17    7    5     -3.35      0.00
  -15    7    5     -2.39      0.00
  -13    7    5      0.30      0.00
  -11    7    5      1.25      0.00
   -9    7    5      1.79      0.00
   -7    7    5      0.08      0.00
   -5    7    5     -0.35      0.00
   -3    7    5      1.48      0.00
   -1    7    5     -0.31      0.00
    1    7    5     -1.29      0.00
    3    7    5     -0.22      0.00
    5    7    5     -1.26      0.00
    7    7    5      0.62      0.00
    9    7    5      2.82      0.00
   11    7    5      0.37      0.00
   13    7    5     -0.06      0.00
   15    7    5      1.47      0.00
  -18    8    5      1.35      0.00
  -16    8    5      2.42      0.00
  -14    8    5     -0.80      0.00
  -12    8    5     -2.76      0.00
  -10    8    5     -2.75      0.00
   -8    8    5     -2.70      0.00
   -6    8    5     -1.40      0.00
   -4    8    5     -0.50      0.00
   -2    8    5      0.78      0.00
    0    8    5      1.72      0.00
    2    8    5      0.18      0.00
    4    8    5      0.36      0.00
    6    8    5      0.52      0.00
    8    8    5     -2.33      0.00
   10    8    5     -2.15      0.00
   12    8    5     -0.11      0.00
  -11    9    5      2.45      0.00
   -9    9    5      2.68      0.00
   -1    9    5     -2.15      0.00
    1    9    5     -1.31      0.00
    3    9    5     -0.56      0.00
  -32    0    6     -0.01      0.00
  -30    0    6      0.80      0.00
  -28    0    6      2.96      0.00
  -26    0    6      2.62      0.00
  -24    0    6      0.96      0.00
  -22    0    6      2.71      0.00
  -20    0    6      4.34      0.00
  -18    0    6      0.52      0.00
  -16    0    6     -1.03      0.00
  -14    0    6      2.13      0.00
  -12    0    6     -1.65      0.00
  -10    0    6     -5.21      0.00
   -8    0    6      1.75      0.00
   -6    0    6      4.08      0.00
   -4    0    6      0.00      0.00
   -2    0    6      0.27      0.00
    0    0    6     -0.81      0.00
    2    0    6     -2.49      0.00
    4    0    6     -1.46      0.00
    6    0    6     -2.35      0.00
    8    0    6     -0.84      0.00
   10    0    6      0.89      0.00
   12    0    6     -3.23      0.00
   14    0    6     -3.93      0.00
   16    0    6      0.06      0.00
   18    0    6     -0.49      0.00
   20    0    6     -2.90      0.00
   22    0    6     -1.96      0.00
  -31    1    6      0.89      0.00
  -29    1    6     -0.73      0.00
  -27    1    6     -2.29      0.00
  -25    1    6     -1.15      0.00
  -23    1    6     -1.14      0.00
  -21    1    6     -3.63      0.00
  -19    1    6     -2.59      0.00
  -17    1    6      1.11      0.00
  -15    1    6     -0.28      0.00
  -13    1    6     -0.63      0.00
  -11    1    6      4.54      0.00
   -9    1    6      2.09      0.00
   -7    1    6     -4.09      0.00
   -5    1    6     -1.32      0.00
   -3    1    6      0.87      0.00
   -1    1    6     -0.13      0.00
    1    1    6      1.92      0.00
    3    1    6      2.26      0.00
    5    1    6      1.92      0.00
    7    1    6      1.74      0.00
    9    1    6     -1.00      0.00
   11    1    6      0.40      0.00
   13    1    6      3.60      0.00
   15    1    6      0.82      0.00
   17    1    6     -1.17      0.00
   19    1    6      1.56      0.00
   21    1    6      2.48      0.00
  -32    2    6     -2.30      0.00
  -30    2    6     -2.85      0.00
  -28    2    6     -0.52      0.00
  -26    2    6      0.54      0.00
  -24    2    6      0.10      0.00
  -22    2    6      1.57      0.00
  -20    2    6      2.75      0.00
  -18    2    6      0.64      0.00
  -16    2    6     -0.80      0.00
  -14    2    6      0.14      0.00
  -12    2    6     -1.97      0.00
  -10    2    6     -3.14      0.00
   -8    2    6      1.90      0.00
   -6    2    6      2.64      0.00
   -4    2    6     -1.60      0.00
   -2    2    6     -1.02      0.00
    0    2    6     -0.32      0.00
    2    2    6     -2.23      0.00
    4    2    6     -2.26      0.00
    6    2    6     -1.40      0.00
    8    2    6      0.53      0.00
   10    2    6      1.36      0.00
   12    2    6     -1.11      0.00
   14    2    6     -0.70      0.00
   16    2    6      2.17      0.00
   18    2    6      0.87      0.00
   20    2    6     -1.79      0.00
   22    2    6     -1.07      0.00
  -31    3    6      4.49      0.00
  -29    3    6      3.59      0.00
  -27    3    6      0.93      0.00
  -25    3    6      0.68      0.00
  -23    3    6      0.41      0.00
  -21    3    6     -1.04      0.00
  -19    3    6     -1.42      0.00
  -17    3    6     -0.45      0.00
  -15    3    6      0.29      0.00
  -13    3    6      0.30      0.00
  -11    3    6      0.73      0.00
   -9    3    6     -0.58      0.00
   -7    3    6     -2.65      0.00
   -5    3    6     -0.09      0.00
   -3    3    6      2.42      0.00
   -1    3    6      0.67      0.00
    1    3    6      0.51      0.00
    3    3    6      1.78      0.00
    5    3    6      0.88      0.00
    7    3    6     -0.53      0.00
    9    3    6     -1.09      0.00
   11    3    6     -0.36      0.00
   13    3    6      0.19      0.00
   15    3    6     -1.24      0.00
   17    3    6     -1.76      0.00
   19    3    6      0.20      0.00
   21    3    6      1.14      0.00
  -28    4    6     -2.02      0.00
  -26    4    6     -0.93      0.00
  -24    4    6     -1.92      0.00
  -22    4    6     -1.43      0.00
  -20    4    6     -0.20      0.00
  -18    4    6      0.79      0.00
  -16    4    6      0.27      0.00
  -14    4    6     -0.30      0.00
  -12    4    6      1.41      0.00
  -10    4    6      1.72      0.00
   -8    4    6      1.29      0.00
   -6    4    6      1.72      0.00
   -4    4    6     -0.59      0.00
   -2    4    6     -2.14      0.00
    0    4    6     -0.47      0.00
    2    4    6     -0.16      0.00
    4    4    6      0.00      0.00
    6    4    6      1.04      0.00
    8    4    6      0.24      0.00
   10    4    6     -0.45      0.00
   12    4    6     -0.01      0.00
   14    4    6     -0.26      0.00
   16    4    6     -0.25      0.00
   18    4    6      0.12      0.00
   20    4    6     -0.34      0.00
  -27    5    6      0.36      0.00
  -25    5    6      1.68      0.00
  -23    5    6      2.96      0.00
  -21    5    6      2.43      0.00
  -19    5    6      0.92      0.00
  -17    5    6     -0.38      0.00
  -15    5    6      0.59      0.00
  -13    5    6     -0.56      0.00
  -11    5    6     -2.80      0.00
   -9    5    6     -0.71      0.00
   -7    5    6     -0.58      0.00
   -5    5    6     -2.25      0.00
   -3    5    6      0.54      0.00
   -1    5    6      1.69      0.00
    1    5    6     -0.42      0.00
    3    5    6     -1.25      0.00
    5    5    6     -1.81      0.00
    7    5    6     -0.36      0.00
    9    5    6      2.15      0.00
   11    5    6      1.22      0.00
   13    5    6      0.76      0.00
   15    5    6      2.53      0.00
   17    5    6      1.91      0.00
  -24    6    6     -1.92      0.00
  -22    6    6     -2.79      0.00
  -20    6    6     -2.32      0.00
  -18    6    6     -0.21      0.00
  -16    6    6      0.48      0.00
  -14    6    6     -0.40      0.00
  -12    6    6      1.65      0.00
  -10    6    6      1.41      0.00
   -8    6    6     -0.80      0.00
   -6    6    6      2.09      0.00
   -4    6    6      2.79      0.00
   -2    6    6     -0.52      0.00
    0    6    6      0.24      0.00
    2    6    6      2.18      0.00
    4    6    6      2.42      0.00
    6    6    6      1.33      0.00
    8    6    6     -2.29      0.00
   10    6    6     -3.25      0.00
   12    6    6     -1.32      0.00
   14    6    6     -2.50      0.00
  -21    7    6      1.94      0.00
  -19    7    6      0.83      0.00
  -17    7    6     -1.77      0.00
  -15    7    6     -1.38      0.00
  -13    7    6     -0.66      0.00
  -11    7    6     -1.60      0.00
   -9    7    6     -0.14      0.00
   -7    7    6     -0.68      0.00
   -5    7    6     -3.49      0.00
   -3    7    6     -1.93      0.00
   -1    7    6     -0.74      0.00
    1    7    6     -2.40      0.00
    3    7    6     -2.46      0.00
    5    7    6     -1.63      0.00
    7    7    6      0.83      0.00
    9    7    6      3.59      0.00
   11    7    6      2.46      0.00
  -14    8    6      1.61      0.00
  -12    8    6      1.02      0.00
  -10    8    6      1.29      0.00
   -8    8    6      0.81      0.00
   -6    8    6      1.99      0.00
   -4    8    6      2.27      0.00
   -2    8    6      1.10      0.00
    0    8    6      1.67      0.00
    2    8    6      1.74      0.00
    4    8    6      0.84      0.00
  -30    0    7     -0.80      0.00
  -28    0    7     -1.16      0.00
  -26    0    7     -0.80      0.00
  -24    0    7     -2.14      0.00
  -22    0    7     -0.82      0.00
  -20    0    7      4.17      0.00
  -18    0    7      3.25      0.00
  -16    0    7      0.00      0.00
  -14    0    7      4.53      0.00
  -12    0    7      3.44      0.00
  -10    0    7     -3.50      0.00
   -8    0    7      1.52      0.00
   -6    0    7      4.90      0.00
   -4    0    7     -0.73      0.00
   -2    0    7      1.97      0.00
    0    0    7      5.61      0.00
    2    0    7      2.42      0.00
    4    0    7      0.87      0.00
    6    0    7     -2.77      0.00
    8    0    7     -5.91      0.00
   10    0    7     -1.34      0.00
   12    0    7      1.92      0.00
   14    0    7      0.93      0.00
   16    0    7      1.04      0.00
  -29    1    7      0.98      0.00
  -27    1    7      0.69      0.00
  -25    1    7      1.52      0.00
  -23    1    7      2.43      0.00
  -21    1    7     -1.12      0.00
  -19    1    7     -4.08      0.00
  -17    1    7     -0.94      0.00
  -15    1    7     -1.90      0.00
  -13    1    7     -5.40      0.00
  -11    1    7      0.67      0.00
   -9    1    7      2.30      0.00
   -7    1    7     -4.54      0.00
   -5    1    7     -1.81      0.00
   -3    1    7      1.28      0.00
   -1    1    7     -3.61      0.00
    1    1    7     -3.43      0.00
    3    1    7     -0.94      0.00
    5    1    7      0.31      0.00
    7    1    7      3.79      0.00
    9    1    7      2.10      0.00
   11    1    7     -3.01      0.00
   13    1    7     -3.03      0.00
   15    1    7     -1.77      0.00
   17    1    7     -1.55      0.00
  -28    2    7     -0.28      0.00
  -26    2    7     -0.76      0.00
  -24    2    7     -2.57      0.00
  -22    2    7     -2.15      0.00
  -20    2    7      1.18      0.00
  -18    2    7      1.59      0.00
  -16    2    7      0.46      0.00
  -14    2    7      3.41      0.00
  -12    2    7      2.27      0.00
  -10    2    7     -2.78      0.00
   -8    2    7      0.79      0.00
   -6    2    7      3.53      0.00
   -4    2    7     -1.38      0.00
   -2    2    7     -0.79      0.00
    0    2    7      2.29      0.00
    2    2    7      0.72      0.00
    4    2    7      0.05      0.00
    6    2    7     -0.35      0.00
    8    2    7      0.39      0.00
   10    2    7      5.15      0.00
   12    2    7      7.20      0.00
   14    2    7      4.85      0.00
   16    2    7      3.11      0.00
   18    2    7      1.57      0.00
  -27    3    7     -0.33      0.00
  -25    3    7      1.27      0.00
  -23    3    7      3.00      0.00
  -21    3    7      2.42      0.00
  -19    3    7      0.67      0.00
  -17    3    7      0.40      0.00
  -15    3    7      0.16      0.00
  -13    3    7     -0.80      0.00
  -11    3    7      1.08      0.00
   -9    3    7      1.73      0.00
   -7    3    7     -1.41      0.00
   -5    3    7     -0.55      0.00
   -3    3    7      1.76      0.00
   -1    3    7     -0.29      0.00
    1    3    7     -0.93      0.00
    3    3    7      0.34      0.00
    5    3    7     -0.57      0.00
    7    3    7     -2.42      0.00
    9    3    7     -5.51      0.00
   11    3    7     -8.76      0.00
   13    3    7     -8.14      0.00
   15    3    7     -5.02      0.00
  -26    4    7      0.66      0.00
  -24    4    7     -1.37      0.00
  -22    4    7     -3.16      0.00
  -20    4    7     -3.32      0.00
  -18    4    7     -1.79      0.00
  -16    4    7     -1.86      0.00
  -14    4    7     -2.99      0.00
  -12    4    7     -1.55      0.00
  -10    4    7     -0.46      0.00
   -8    4    7     -0.86      0.00
   -6    4    7     -0.26      0.00
   -4    4    7      0.12      0.00
   -2    4    7      0.79      0.00
    0    4    7      1.62      0.00
    2    4    7      0.26      0.00
    4    4    7     -0.15      0.00
    6    4    7      2.08      0.00
    8    4    7      3.61      0.00
   10    4    7      5.09      0.00
   12    4    7      7.02      0.00
   14    4    7      5.89      0.00
  -23    5    7      1.25      0.00
  -21    5    7      3.28      0.00
  -19    5    7      2.98      0.00
  -17    5    7      1.52      0.00
  -15    5    7      3.65      0.00
  -13    5    7      3.76      0.00
  -11    5    7     -1.11      0.00
   -9    5    7     -1.23      0.00
   -7    5    7      1.93      0.00
   -5    5    7      0.37      0.00
   -3    5    7     -2.35      0.00
   -1    5    7     -2.70      0.00
    1    5    7     -1.24      0.00
    3    5    7      0.62      0.00
    5    5    7     -0.39      0.00
    7    5    7     -1.60      0.00
    9    5    7     -0.33      0.00
   11    5    7     -1.50      0.00
  -20    6    7     -2.61      0.00
  -18    6    7     -1.37      0.00
  -16    6    7     -1.44      0.00
  -14    6    7     -3.69      0.00
  -12    6    7      0.15      0.00
  -10    6    7      4.34      0.00
   -8    6    7      0.12      0.00
   -6    6    7     -2.28      0.00
   -4    6    7      1.39      0.00
   -2    6    7      2.92      0.00
    0    6    7      1.43      0.00
    2    6    7     -0.57      0.00
    4    6    7     -0.96      0.00
    6    6    7      0.43      0.00
    8    6    7     -0.91      0.00
  -13    7    7      1.28      0.00
  -11    7    7     -3.44      0.00
   -9    7    7     -3.12      0.00
   -3    7    7     -1.79      0.00
   -1    7    7     -0.98      0.00
    1    7    7      0.45      0.00
    3    7    7      1.05      0.00
   -2    0    8     -9.76      0.00
    0    0    8     -3.16      0.00
    2    0    8     -3.65      0.00
    4    0    8     -3.67      0.00
    6    0    8     -0.45      0.00
    8    0    8      0.99      0.00
   10    0    8      3.17      0.00
   12    0    8      4.35      0.00
  -25    1    8      0.48      0.00
  -23    1    8      3.18      0.00
  -21    1    8      2.75      0.00
  -19    1    8      0.03      0.00
  -17    1    8      2.23      0.00
  -15    1    8     -3.03      0.00
  -13    1    8    -18.48      0.00
   -9    1    8      0.01      0.00
   -7    1    8      4.53      0.00
   -5    1    8      6.74      0.00
   -3    1    8     10.07      0.00
   -1    1    8      4.64      0.00
    1    1    8      1.33      0.00
    3    1    8      3.10      0.00
    5    1    8      1.64      0.00
    7    1    8      0.05      0.00
    9    1    8     -1.18      0.00
   11    1    8     -3.45      0.00
  -24    2    8     -0.85      0.00
  -22    2    8     -2.99      0.00
  -20    2    8     -3.20      0.00
  -16    2    8     -7.11      0.00
  -14    2    8      2.85      0.00
  -12    2    8     11.38      0.00
  -10    2    8      2.37      0.00
   -8    2    8     -5.80      0.00
   -6    2    8     -4.78      0.00
   -4    2    8     -6.06      0.00
   -2    2    8     -4.52      0.00
    0    2    8      0.70      0.00
    2    2    8      0.53      0.00
    4    2    8     -1.17      0.00
    6    2    8     -1.09      0.00
    8    2    8     -1.04      0.00
   10    2    8      0.71      0.00
   12    2    8      2.11      0.00
  -15    3    8      7.97      0.00
  -13    3    8      0.04      0.00
  -11    3    8     -0.95      0.00
   -9    3    8      5.30      0.00
   -7    3    8      5.75      0.00
   -5    3    8      3.35      0.00
   -3    3    8      2.67      0.00
   -1    3    8     -0.74      0.00
    1    3    8     -3.13      0.00
    3    3    8     -0.91      0.00
    5    3    8      1.32      0.00
    7    3    8      1.89      0.00
    9    3    8      1.34      0.00
  -10    4    8     -3.80      0.00
   -8    4    8     -4.84      0.00
   -6    4    8     -3.22      0.00
   -4    4    8     -1.44      0.00
   -2    4    8      0.09      0.00
    0    4    8      2.59      0.00
    2    4    8      2.23      0.00
    4    4    8     -0.96      0.00
    6    4    8     -1.91      0.00
    8    4    8     -1.03      0.00
   -9    5    8      1.79      0.00
   -7    5    8      1.74      0.00
   -5    5    8      1.19      0.00
   -3    5    8      0.13      0.00
   -1    5    8     -0.98      0.00
    1    5    8     -1.74      0.00
    3    5    8      0.43      0.00
    0    0    9      2.03      0.00
    2    0    9      2.99      0.00
    4    0    9      1.71      0.00
   -1    1    9     -0.18      0.00
    1    1    9     -2.05      0.00
    3    1    9     -1.86      0.00
  -16    2    9      0.91      0.00
   -2    2    9     -0.43      0.00
    0    2    9     -0.55      0.00
    2    2    9      0.61      0.00
   -1    3    9      1.73      0.00
   35    3    0      0.20      0.00
   34    4    0     -0.29      0.00
    8   10    0      3.38      0.00
   10   10    0     -0.81      0.00
   12   10    0      0.31      0.00
   14   10    0      0.65      0.00
   16   10    0     -1.32      0.00
  -36    0    1     -0.69      0.00
  -34    0    1     -1.88      0.00
  -32    0    1      0.53      0.00
  -35    1    1      1.58      0.00
   35    1    1     -0.34      0.00
  -36    2    1     -0.38      0.00
  -33    5    1      0.12      0.00
  -29    7    1      0.78      0.00
  -26    8    1      0.95      0.00
  -16   10    1     -0.17      0.00
   -8   10    1     -2.03      0.00
   -6   10    1      3.63      0.00
   -4   10    1      0.71      0.00
   -2   10    1     -1.87      0.00
    0   10    1      2.13      0.00
    2   10    1      0.81      0.00
   34    0    2      0.85      0.00
   28    6    2      0.38      0.00
  -29    7    2      1.16      0.00
  -26    8    2     -2.14      0.00
  -11    9    2      2.00      0.00
  -16   10    2      1.81      0.00
   -6   10    2      0.41      0.00
   -4   10    2     -0.29      0.00
   -2   10    2     -3.58      0.00
    0   10    2     -0.42      0.00
    2   10    2      1.63      0.00
    4   10    2     -1.03      0.00
   12   10    2     -3.08      0.00
   32    0    3      0.84      0.00
  -33    5    3      1.00      0.00
   26    6    3      1.01      0.00
   20    8    3     -0.21      0.00
  -21    9    3      0.82      0.00
  -17    9    3     -0.60      0.00
  -14   10    3      2.08      0.00
  -10   10    3      4.84      0.00
   -8   10    3     -1.36      0.00
   -6   10    3     -1.53      0.00
   -4   10    3      0.86      0.00
   -2   10    3      0.21      0.00
    0   10    3      0.37      0.00
    2   10    3      0.74      0.00
    4   10    3     -0.25      0.00
  -35    3    4      1.03      0.00
  -30    6    4     -0.26      0.00
  -22    8    4      4.25      0.00
  -17    9    4      3.66      0.00
  -15    9    4      6.42      0.00
  -13    9    4      4.13      0.00
  -11    9    4     -2.64      0.00
   -8   10    4      3.21      0.00
   -6   10    4      2.39      0.00
   -4   10    4      1.66      0.00
   -2   10    4     -0.26      0.00
    0   10    4     -0.17      0.00
    2   10    4      1.58      0.00
  -35    1    5      2.66      0.00
   26    2    5     -0.31      0.00
   25    3    5      0.80      0.00
   24    4    5     -0.66      0.00
   20    6    5      0.06      0.00
  -25    7    5     -0.60      0.00
   17    7    5      0.55      0.00
  -20    8    5     -0.81      0.00
  -13    9    5      2.13      0.00
   -7    9    5      2.73      0.00
   -5    9    5      0.88      0.00
   -3    9    5     -1.21      0.00
    5    9    5     -0.82      0.00
  -33    1    6      0.22      0.00
   23    1    6      0.73      0.00
  -30    4    6     -4.35      0.00
  -16    8    6      3.09      0.00
    6    8    6      0.03      0.00
   18    0    7      0.60      0.00
   19    1    7     -0.18      0.00
  -30    2    7     -0.06      0.00
  -29    3    7     -0.24      0.00
   17    3    7     -2.51      0.00
   13    5    7     -3.88      0.00
  -15    7    7      1.60      0.00
   -7    7    7      1.49      0.00
   -5    7    7      0.69      0.00
  -26    0    8     -0.18      0.00
  -24    0    8     -2.23      0.00
  -22    0    8     -3.97      0.00
  -20    0    8     -0.02      0.00
  -18    0    8      1.41      0.00
  -16    0    8      1.02      0.00
  -14    0    8     14.81      0.00
  -12    0    8     24.53      0.00
  -10    0    8      9.95      0.00
   -8    0    8     -2.79      0.00
   -6    0    8     -4.89      0.00
   -4    0    8    -10.60      0.00
  -11    1    8    -16.08      0.00
   13    1    8     -3.17      0.00
  -26    2    8      0.41      0.00
  -18    2    8     -5.32      0.00
  -23    3    8      0.80      0.00
  -21    3    8      3.32      0.00
  -19    3    8      6.38      0.00
  -17    3    8      9.72      0.00
   11    3    8     -0.20      0.00
  -22    4    8     -0.56      0.00
  -20    4    8     -4.44      0.00
  -18    4    8     -7.16      0.00
  -16    4    8     -7.66      0.00
  -14    4    8     -6.24      0.00
  -12    4    8     -3.73      0.00
  -19    5    8      3.82      0.00
  -17    5    8      2.98      0.00
  -15    5    8      3.36      0.00
  -13    5    8      5.59      0.00
  -11    5    8      4.16      0.00
    5    5    8      2.18      0.00
  -12    6    8     -4.69      0.00
  -10    6    8     -0.81      0.00
   -8    6    8      1.20      0.00
   -6    6    8     -0.04      0.00
   -4    6    8      0.12      0.00
   -2    6    8      0.50      0.00
  -20    0    9      0.54      0.00
  -18    0    9      7.42      0.00
  -16    0    9      1.70      0.00
  -14    0    9     -4.04      0.00
  -12    0    9     -0.21      0.00
  -10    0    9     -2.30      0.00
   -8    0    9     -4.04      0.00
   -6    0    9      2.97      0.00
   -4    0    9      3.87      0.00
   -2    0    9      0.35      0.00
  -19    1    9     -4.19      0.00
  -17    1    9     -5.52      0.00
  -15    1    9      2.60      0.00
  -13    1    9      2.40      0.00
  -11    1    9     -0.13      0.00
   -9    1    9      3.66      0.00
   -7    1    9      0.61      0.00
   -5    1    9     -4.46      0.00
   -3    1    9     -1.53      0.00
    5    1    9     -1.23      0.00
  -18    2    9      4.67      0.00
  -14    2    9     -3.56      0.00
  -12    2    9     -0.32      0.00
  -10    2    9     -0.61      0.00
   -8    2    9     -2.07      0.00
   -6    2    9      2.29      0.00
   -4    2    9      2.98      0.00
    4    2    9      1.22      0.00
  -15    3    9      1.71      0.00
  -13    3    9      2.06      0.00
  -11    3    9     -0.17      0.00
   -9    3    9      0.87      0.00
   -7    3    9      0.09      0.00
   -5    3    9     -2.46      0.00
   -3    3    9     -0.86      0.00
    1    3    9      1.28      0.00
   -8    4    9     -0.71      0.00
   -6    4    9      0.50      0.00
    0    0    0      0.00      0.00
# SQUEEZE RESULTS (Version = 261023)
# Note: Data are Listed for all Voids in the P1 Unit Cell
# i.e. Centre of Gravity, Solvent Accessible Volume,
# Recovered number of Electrons in the Void and
# Details about the Squeezed Material
loop_
  _platon_squeeze_void_nr
  _platon_squeeze_void_average_x
  _platon_squeeze_void_average_y
  _platon_squeeze_void_average_z
  _platon_squeeze_void_volume
  _platon_squeeze_void_count_electrons
  _platon_squeeze_void_content
   1  0.000  0.500  0.499       200        65 ' '
   2  0.500  0.000  0.458       200        65 ' '
_platon_squeeze_void_probe_radius                  1.20
_platon_squeeze_details
)
TITL 231031lu_sygy_m11C 1 2/m 1    R = 0.10
CELL   29.6268    8.8632    7.6514     90.00    102.44     90.00
SPGR C2/m
# Solvent Accessible Volume =       401
# Electrons Found in S.A.V. =       131
# Note: Atoms in Void are Labelled as Cxxx and Qxxx for all Others
C101 0.064 0.502 0.594 !       2.58 eA-3
Q102 0.940 0.436 0.290 !       2.58 eA-3
Q103 0.196 0.507 0.406 !       2.56 eA-3
C104 0.983 0.490 0.469 !       2.40 eA-3
Q105 0.720 0.114 0.191 !       2.35 eA-3
Q106 0.359 0.095 0.159 !       2.16 eA-3
C107 0.030 0.504 0.438 !       2.08 eA-3
Q108 0.765 0.441 0.358 !       1.98 eA-3
Q109 0.287 0.500 0.469 !       1.94 eA-3
Q110 0.241 0.498 0.906 !       1.92 eA-3
C111 0.021 0.496 0.125 !       1.74 eA-3
Q112 0.288 0.506 0.781 !       1.73 eA-3
Q113 0.484 0.091 0.247 !       1.57 eA-3
Q114 0.258 0.067 0.633 !       1.43 eA-3
Q115 0.134 0.390 0.963 !       1.42 eA-3
Q116 0.835 0.504 0.469 !       1.42 eA-3
Q117 0.093 0.574 0.616 !       1.41 eA-3
Q118 0.593 0.074 0.616 !       1.41 eA-3
C119 0.036 0.510 0.187 !       1.40 eA-3
Q120 0.550 0.090 0.835 !       1.39 eA-3
Q121 0.274 0.375 0.446 !       1.38 eA-3
C122 0.013 0.489 0.844 !       1.34 eA-3
Q123 0.601 1.024 0.625 !       1.34 eA-3
Q124 0.265 0.491 0.313 !       1.31 eA-3
Q125 0.906 0.501 0.000 !       1.30 eA-3
Q126 0.500 0.094-0.007 !       1.29 eA-3
C127 0.092 0.497 0.719 !       1.28 eA-3
Q128 0.896 0.509 0.719 !       1.25 eA-3
Q129 0.069 0.491 0.000 !       1.22 eA-3
C130 0.960 0.492 0.219 !       1.22 eA-3
Q131 0.876 0.500 0.656 !       1.20 eA-3
C132 0.063 0.492 0.344 !       1.20 eA-3
Q133 0.147 0.507 0.344 !       1.18 eA-3
Q134 0.846 0.489 0.156 !       1.15 eA-3
Q135 0.401 0.508 0.219 !       1.14 eA-3
C136 0.026 0.409 0.323 !       1.13 eA-3
Q137 0.741 0.138 0.552 !       1.13 eA-3
C138 0.084 0.501 0.500 !       1.10 eA-3
Q139 0.984 0.381 0.084 !       1.07 eA-3
C140 0.979 0.501 0.281 !       1.06 eA-3
Q141 0.510 0.352 0.250 !       1.06 eA-3
Q142 0.077 0.417 0.220 !       1.05 eA-3
Q143 0.338 0.311 0.320 !       1.03 eA-3
Q144 0.410 0.115-0.012 !       1.03 eA-3
Q145 0.302 0.125 0.340 !       1.03 eA-3
Q146 0.437 0.491 0.000 !       1.02 eA-3
Q147 0.282 0.066 0.173 !       1.01 eA-3
Q148 0.672 0.413 0.025 !       1.01 eA-3
Q149 0.924 0.499 0.875 !       0.99 eA-3
Q150 0.891 0.438 0.801 !       0.99 eA-3
Q151 0.588 0.504 0.969 !       0.97 eA-3
Q152 0.251 0.061 0.264 !       0.96 eA-3
Q153 0.202 0.071 0.087 !       0.95 eA-3
Q154 0.180 0.501 0.000 !       0.93 eA-3
Q155 0.140 0.217 0.933 !       0.93 eA-3
Q156 0.233 0.501 0.219 !       0.92 eA-3
Q157 0.335 0.126 0.469 !       0.92 eA-3
Q158 0.588 0.155 0.064 !       0.91 eA-3
Q159 0.174 0.192 0.959 !       0.91 eA-3
Q160 0.555 0.484 0.125 !       0.90 eA-3
Q161 1.000 0.252 0.140 !       0.90 eA-3
Q162 0.743 0.187 0.692 !       0.89 eA-3
Q163 0.594 0.292 0.062 !       0.89 eA-3
Q164 0.102 0.126 0.893 !       0.88 eA-3
Q165 0.635 0.093 0.450 !       0.88 eA-3
Q166 0.141 0.509 0.594 !       0.88 eA-3
Q167 0.875 0.306 0.264 !       0.87 eA-3
Q168 0.267 0.192 0.578 !       0.87 eA-3
Q169 0.841 0.498 0.250 !       0.85 eA-3
Q170 0.297 0.499 0.156 !       0.83 eA-3
Q171 0.339 0.092 0.375 !       0.83 eA-3
Q172 0.445 0.397 0.140 !       0.83 eA-3
Q173 0.391 0.049 0.469 !       0.83 eA-3
Q174 0.361 0.436 0.881 !       0.83 eA-3
Q175 1.000 0.250 0.492 !       0.81 eA-3
Q176 0.460 0.138 0.304 !       0.81 eA-3
C177 0.461 0.087 0.440 !       0.80 eA-3
Q178 0.436 0.181 0.191 !       0.80 eA-3
Q179 0.638 0.185-0.010 !       0.79 eA-3
Q180 0.305 0.125 0.640 !       0.78 eA-3
Q181 0.562 0.487 0.750 !       0.78 eA-3
Q182 0.362 0.500 0.094 !       0.78 eA-3
Q183 0.131 0.369 0.519 !       0.78 eA-3
Q184 0.679 0.066 0.147 !       0.77 eA-3
Q185 0.406 0.181 0.563 !       0.77 eA-3
Q186 0.522 0.511 0.000 !       0.77 eA-3
Q187 0.171 0.560 0.758 !       0.77 eA-3
Q188 0.671 0.060 0.758 !       0.77 eA-3
Q189 0.220 0.270 0.311 !       0.76 eA-3
Q190 0.585 0.248 0.353 !       0.76 eA-3
Q191 0.844 0.095 0.121 !       0.76 eA-3
Q192 0.313 0.382 0.919 !       0.75 eA-3
Q193 0.134 0.442 0.705 !       0.75 eA-3
Q194 0.164 0.273 0.209 !       0.74 eA-3
Q195 0.125 0.119 0.665 !       0.74 eA-3
Q196 0.064 0.154 0.770 !       0.73 eA-3
Q197 0.008 0.311 0.029 !       0.73 eA-3
Q198 0.779 0.069 0.615 !       0.73 eA-3
Q199 0.095 0.279 0.201 !       0.71 eA-3
)
;
_shelx_fab_checksum                15363
_platon_squeeze_details            ?
_platon_squeeze_special_details    ?
loop_
  _platon_squeeze_void_nr
  _platon_squeeze_void_average_x
  _platon_squeeze_void_average_y
  _platon_squeeze_void_average_z
  _platon_squeeze_void_volume
  _platon_squeeze_void_count_electrons
  _platon_squeeze_void_content
 1 0.000 0.500 0.499 200 65 ' '
 2 0.500 0.000 0.458 200 65 ' '

_platon_squeeze_void_probe_radius  1.20
_olex2_submission_special_instructions  'No special instructions were received'
_site                              XU
loop_
  _twin_individual_id
  _twin_individual_mass_fraction_refined
 1 0.44454
 2 0.55546
